# Supplementary material for: A comprehensive transcriptomic analysis of the bisphenol A affected kidney in mice
Source: Front Mol Biosci. 2023 Nov 24;10:1260716. doi: 10.3389/fmolb.2023.1260716 (PMC10704486; doi:10.3389/fmolb.2023.1260716)
Supplement: Supplementary file 1 [file Table3.XLSX]

## Sheet: Supplementary Table 3
Reference gene ID	Gene ID	Gene name	log2FoldChange	padj	Gene biotype
ENSMUSG00000000355	MSTRG.26952	Mcts1	1.08766	0.00802344	protein_coding
ENSMUSG00000000631	MSTRG.4021	Myo18a	-1.186	0.0284896	protein_coding
ENSMUSG00000000690	MSTRG.4317	Hoxb6	1.7004	0.0389535	protein_coding
ENSMUSG00000001020	MSTRG.15772	S100a4	1.27734	0.0413732	protein_coding
ENSMUSG00000001524	MSTRG.10938	Gtf2h4	1.24241	0.0048218	protein_coding
ENSMUSG00000002014	MSTRG.27097	Ssr4	1.0669	0.0383349	protein_coding
ENSMUSG00000002108	MSTRG.14021	Nr1h3	1.29714	0.00610339	protein_coding
ENSMUSG00000002265	MSTRG.21846	Peg3	-7.12783	1.46887e-12	protein_coding
ENSMUSG00000002266	MSTRG.21844	Zim1	-1.24541	0.016402	protein_coding
ENSMUSG00000002416	MSTRG.20459	Ndufb2	1.17747	0.0430131	protein_coding
ENSMUSG00000002625	MSTRG.10784	Akap8l	-1.59714	0.0150304	protein_coding
ENSMUSG00000002661	MSTRG.11203	Alkbh7	1.0611	0.0406996	protein_coding
ENSMUSG00000002728	MSTRG.14575	Naa20	1.0843	0.019463	protein_coding
ENSMUSG00000003038	MSTRG.17785	Hmgn2	1.21644	0.0327868	protein_coding
ENSMUSG00000003810	MSTRG.17434	Mast2	-1.09702	0.00252665	protein_coding
ENSMUSG00000003934	ENSMUSG00000003934	Efnb3	-1.34445	0.0423186	protein_coding
ENSMUSG00000004263	MSTRG.21446	Atn1	-1.13469	0.0169483	protein_coding
ENSMUSG00000004677	MSTRG.24353	Myo9b	-2.33366	0.0173736	protein_coding
ENSMUSG00000005716	MSTRG.8927	Pvalb	1.06173	0.0219121	protein_coding
ENSMUSG00000006307	MSTRG.22260	Kmt2b	-1.06239	0.0398306	protein_coding
ENSMUSG00000007777	MSTRG.3516	0610009B22Rik	1.07753	0.00957073	protein_coding
ENSMUSG00000007892	MSTRG.25884	Rplp1	1.04733	0.0382249	protein_coding
ENSMUSG00000008307	MSTRG.18221	1700109H08Rik	-1.97368	0.018114	protein_coding
ENSMUSG00000008668	MSTRG.10834	Rps18	1.06902	0.0386943	protein_coding
ENSMUSG00000008683	MSTRG.23271	Rps15a	1.08835	0.048423	protein_coding
ENSMUSG00000009356	ENSMUSG00000009356	Lpo	1.0326	0.0407366	protein_coding
ENSMUSG00000009927	MSTRG.25615	Rps25	1.12621	0.0384793	protein_coding
ENSMUSG00000010097	MSTRG.12431	Nxf1	-1.2004	0.0454614	protein_coding
ENSMUSG00000010538	MSTRG.15663	Tsacc	1.30577	0.00643673	protein_coding
ENSMUSG00000011256	ENSMUSG00000011256	Adam19	-1.34102	0.00972678	protein_coding
ENSMUSG00000012483	MSTRG.20220	Rpa3	1.29867	0.0248205	protein_coding
ENSMUSG00000013415	ENSMUSG00000013415	Igf2bp1	-1.32273	0.00485079	protein_coding
ENSMUSG00000014301	MSTRG.9442	Pam16	1.34074	0.0444829	protein_coding
ENSMUSG00000014498	MSTRG.3032	Ankrd52	-1.01565	0.0327727	protein_coding
ENSMUSG00000015476	MSTRG.10869	Prrt1	-1.16372	0.00813317	protein_coding
ENSMUSG00000015575	MSTRG.10636	Atp6v0e	1.15417	0.0146933	protein_coding
ENSMUSG00000015647	MSTRG.15074	Lama5	-1.07489	0.0293577	protein_coding
ENSMUSG00000015711	MSTRG.15851	Prune1	1.04976	0.0351166	protein_coding
ENSMUSG00000015968	MSTRG.7513	Cacna1d	-1.05189	0.0149988	protein_coding
ENSMUSG00000016252	MSTRG.14984	Atp5e	1.42909	0.0432269	protein_coding
ENSMUSG00000016624	MSTRG.9104	Phf21b	-1.06907	0.0483141	protein_coding
ENSMUSG00000017167	MSTRG.4464	Cntnap1	-1.07379	0.00111631	protein_coding
ENSMUSG00000017723	MSTRG.14854	Wfdc2	1.18864	0.0493589	protein_coding
ENSMUSG00000017778	MSTRG.7003	Cox7c	1.19444	0.0432451	protein_coding
ENSMUSG00000018076	MSTRG.19510	Med13l	-1.49569	0.024862	protein_coding
ENSMUSG00000018211	MSTRG.14847	Wfdc15b	1.09193	0.0320857	protein_coding
ENSMUSG00000018474	MSTRG.3805	Chd3	-1.30259	0.000149487	protein_coding
ENSMUSG00000018821	MSTRG.12830	Avpi1	1.20716	0.0337793	protein_coding
ENSMUSG00000019689	MSTRG.20439	Fmc1	1.17269	0.0410341	protein_coding
ENSMUSG00000019699	MSTRG.1573	Akt3	-1.31113	0.046062	protein_coding
ENSMUSG00000019791	MSTRG.2023	Hint3	1.55711	0.00252665	protein_coding
ENSMUSG00000019893	ENSMUSG00000019893	Ros1	-1.98703	0.00323932	protein_coding
ENSMUSG00000019948	MSTRG.2686	Actr6	1.07689	0.0165551	protein_coding
ENSMUSG00000020181	ENSMUSG00000020181	Nav3	-1.11485	0.0369206	protein_coding
ENSMUSG00000020246	MSTRG.2606	Hcfc2	2.77473	0.0263156	protein_coding
ENSMUSG00000020267	MSTRG.3580	Hint1	1.33181	0.0333445	protein_coding
ENSMUSG00000020300	MSTRG.3354	Cpeb4	1.24469	0.0446155	protein_coding
ENSMUSG00000020363	MSTRG.3480	Gfpt2	-1.02954	0.0104756	protein_coding
ENSMUSG00000020444	MSTRG.3640	Guk1	1.02679	0.0406444	protein_coding
ENSMUSG00000020460	MSTRG.3326	Rps27a	1.14823	0.0205642	protein_coding
ENSMUSG00000020477	MSTRG.3161	Mrps24	1.06829	0.0451144	protein_coding
ENSMUSG00000020640	MSTRG.4940	Itsn2	-1.12546	0.0107198	protein_coding
ENSMUSG00000020658	ENSMUSG00000020658	Efr3b	-1.01039	0.0297972	protein_coding
ENSMUSG00000020740	MSTRG.4709	Gga3	-1.32079	0.0353412	protein_coding
ENSMUSG00000020834	MSTRG.4027	Dhrs13	2.26814	0.0140416	protein_coding
ENSMUSG00000020836	MSTRG.4010	Coro6	-1.18762	0.0263496	protein_coding
ENSMUSG00000020857	MSTRG.4268	Nme2	1.06772	0.0424554	protein_coding
ENSMUSG00000020893	MSTRG.3799	Per1	-1.59422	0.0320857	protein_coding
ENSMUSG00000021290	MSTRG.5931	Atp5mpl	1.08669	0.0306559	protein_coding
ENSMUSG00000021327	MSTRG.6302	Zkscan3	2.04095	0.00074139	protein_coding
ENSMUSG00000021340	MSTRG.6369	Gpld1	-4.10876	0.0426051	protein_coding
ENSMUSG00000021356	ENSMUSG00000021356	Irf4	-1.67212	0.0247474	protein_coding
ENSMUSG00000021384	MSTRG.6584	Susd3	1.27762	0.0180279	protein_coding
ENSMUSG00000021391	MSTRG.6592	Cenpp	1.04191	0.0275081	protein_coding
ENSMUSG00000021495	MSTRG.6671	Fam193b	-1.12432	0.0164492	protein_coding
ENSMUSG00000021643	MSTRG.7144	Serf1	1.08752	0.0244298	protein_coding
ENSMUSG00000021870	MSTRG.7472	Slmap	-1.09081	0.000225036	protein_coding
ENSMUSG00000022013	MSTRG.8267	Dnajc15	1.12261	0.0471734	protein_coding
ENSMUSG00000022119	MSTRG.8346	Rbm26	-1.20672	0.021989	protein_coding
ENSMUSG00000022464	MSTRG.9219	Slc38a4	-5.39833	0.0128125	protein_coding
ENSMUSG00000022475	MSTRG.9229	Hdac7	-1.03551	0.000220561	protein_coding
ENSMUSG00000022672	MSTRG.9548	Prkdc	-1.10835	0.0267425	protein_coding
ENSMUSG00000022779	MSTRG.9568	Top3b	-1.05885	0.0466283	protein_coding
ENSMUSG00000022820	MSTRG.9897	Ndufb4	1.48808	0.0335746	protein_coding
ENSMUSG00000022836	MSTRG.9845	Mylk	1.53165	0.0441286	protein_coding
ENSMUSG00000022838	MSTRG.9881	Eaf2	1.34133	0.00295488	protein_coding
ENSMUSG00000022940	MSTRG.10224	Pigp	1.13383	0.025524	protein_coding
ENSMUSG00000022947	MSTRG.10205	Cbr3	1.75142	2.66215e-05	protein_coding
ENSMUSG00000022949	ENSMUSG00000022949	Clic6	-1.17344	0.00241078	protein_coding
ENSMUSG00000022994	MSTRG.9246	Adcy6	-1.73083	0.0423742	protein_coding
ENSMUSG00000023206	MSTRG.13161	Il15ra	1.23648	0.0291369	protein_coding
ENSMUSG00000023707	MSTRG.19664	Ogfod2	1.1057	0.0263156	protein_coding
ENSMUSG00000023861	MSTRG.10341	Mpc1	1.13663	0.0267454	protein_coding
ENSMUSG00000023912	MSTRG.11025	Slc25a27	-1.22903	0.00435093	protein_coding
ENSMUSG00000023971	MSTRG.11090	Rrp36	2.23307	0.0333445	protein_coding
ENSMUSG00000024049	MSTRG.11288	Myom1	-1.33766	0.00759097	protein_coding
ENSMUSG00000024064	MSTRG.11310	Galnt14	1.39376	0.0252376	protein_coding
ENSMUSG00000024208	MSTRG.10649	Uqcc2	1.41114	0.0386943	protein_coding
ENSMUSG00000024386	MSTRG.11675	Proc	1.44853	0.00217157	protein_coding
ENSMUSG00000024393	MSTRG.10911	Prrc2a	-1.13016	0.00937586	protein_coding
ENSMUSG00000024503	MSTRG.11850	Spink1	1.19748	0.0206832	protein_coding
ENSMUSG00000024608	MSTRG.11954	Rps14	1.48821	0.029964	protein_coding
ENSMUSG00000024793	MSTRG.18109	Tnfrsf25	-1.63724	0.0476352	protein_coding
ENSMUSG00000024925	MSTRG.12303	Rnaseh2c	1.06607	0.0482453	protein_coding
ENSMUSG00000025006	MSTRG.12800	Sorbs1	-1.49445	0.013681	protein_coding
ENSMUSG00000025058	ENSMUSG00000025058	Tasl	1.55058	0.025025	protein_coding
ENSMUSG00000025144	MSTRG.4876	Cenpx	1.14526	0.0365093	protein_coding
ENSMUSG00000025204	MSTRG.12877	Ndufb8	1.0859	0.0464771	protein_coding
ENSMUSG00000025283	MSTRG.27508	Sat1	1.11749	0.00737053	protein_coding
ENSMUSG00000025290	MSTRG.7456	Rps24	1.15299	0.0366589	protein_coding
ENSMUSG00000025650	ENSMUSG00000025650	Col7a1	-2.0339	0.000473655	protein_coding
ENSMUSG00000025893	MSTRG.25049	Kbtbd3	1.20507	0.0159047	protein_coding
ENSMUSG00000025959	MSTRG.482	Klf7	-1.05012	0.0345581	protein_coding
ENSMUSG00000026014	MSTRG.439	Raph1	-1.55148	0.0496841	protein_coding
ENSMUSG00000026074	MSTRG.252	Map4k4	-1.50061	0.0271304	protein_coding
ENSMUSG00000026135	MSTRG.579	Zfp142	-1.03894	0.036345	protein_coding
ENSMUSG00000026141	ENSMUSG00000026141	Col19a1	-7.03576	4.52424e-11	protein_coding
ENSMUSG00000026150	MSTRG.657	Mff	1.30576	0.000799223	protein_coding
ENSMUSG00000026304	MSTRG.813	Rab17	1.40156	0.00121858	protein_coding
ENSMUSG00000026500	MSTRG.1594	Cox20	1.3478	0.0276386	protein_coding
ENSMUSG00000026573	MSTRG.1407	Xcl1	2.03981	0.00654638	protein_coding
ENSMUSG00000026579	MSTRG.1390	F5	-1.09631	0.00327119	protein_coding
ENSMUSG00000026604	MSTRG.1714	Ptpn14	-1.08114	0.0180279	protein_coding
ENSMUSG00000026941	MSTRG.13348	Mamdc4	-1.1233	0.0267425	protein_coding
ENSMUSG00000027329	MSTRG.14472	Spef1	2.18001	0.0414326	protein_coding
ENSMUSG00000027442	ENSMUSG00000027442	Cst8	2.36123	0.0210667	protein_coding
ENSMUSG00000027566	MSTRG.15069	Psma7	1.06562	0.0430131	protein_coding
ENSMUSG00000027835	MSTRG.15560	Pdcd10	1.08709	0.0214331	protein_coding
ENSMUSG00000027950	MSTRG.15733	Chrnb2	-9.22334	7.29604e-06	protein_coding
ENSMUSG00000027977	ENSMUSG00000027977	Ndst3	-1.37859	0.0412958	protein_coding
ENSMUSG00000028028	MSTRG.16315	Alpk1	-1.17857	0.0347301	protein_coding
ENSMUSG00000028034	MSTRG.16531	Fubp1	-1.09179	0.021223	protein_coding
ENSMUSG00000028399	MSTRG.17128	Ptprd	-1.98009	0.0115804	protein_coding
ENSMUSG00000028438	MSTRG.16803	Kif24	-1.18052	0.0335746	protein_coding
ENSMUSG00000028563	MSTRG.17236	Tm2d1	1.00552	0.0338392	protein_coding
ENSMUSG00000028681	MSTRG.17465	Ptch2	-1.06945	0.000381878	protein_coding
ENSMUSG00000028842	MSTRG.17622	Ago3	-1.126	0.0386943	protein_coding
ENSMUSG00000028936	MSTRG.18117	Rpl22	1.35735	0.0165731	protein_coding
ENSMUSG00000029016	MSTRG.18025	Clcn6	3.09974	0.000834248	protein_coding
ENSMUSG00000029269	MSTRG.19067	Sult1b1	1.54498	0.00399273	protein_coding
ENSMUSG00000029273	MSTRG.19068	Sult1d1	1.24116	0.00237921	protein_coding
ENSMUSG00000029361	ENSMUSG00000029361	Nos1	-1.10231	0.0432451	protein_coding
ENSMUSG00000029419	MSTRG.13350	Ajm1	-1.83343	0.000379065	protein_coding
ENSMUSG00000029516	MSTRG.19475	Cit	-1.13938	0.0365748	protein_coding
ENSMUSG00000029632	MSTRG.20237	Ndufa4	1.13583	0.0275753	protein_coding
ENSMUSG00000029720	MSTRG.19908	Gm20605	-1.09361	0.0397405	protein_coding
ENSMUSG00000029797	MSTRG.20570	Sspo	-1.15115	0.0121755	protein_coding
ENSMUSG00000029925	MSTRG.20442	Tbxas1	-1.14117	0.0452675	protein_coding
ENSMUSG00000030037	MSTRG.20916	Mrpl53	1.52692	0.0284896	protein_coding
ENSMUSG00000030148	MSTRG.21420	Clec4a2	1.37112	0.000243173	protein_coding
ENSMUSG00000030165	MSTRG.21554	Klrd1	2.87805	0.00480103	protein_coding
ENSMUSG00000030172	MSTRG.21353	Erc1	4.97449	0.00171905	protein_coding
ENSMUSG00000030291	MSTRG.21711	Med21	1.04357	0.0140416	protein_coding
ENSMUSG00000030337	MSTRG.21470	Vamp1	-1.26239	0.0220588	protein_coding
ENSMUSG00000030551	MSTRG.22686	Nr2f2	1.06567	0.0225088	protein_coding
ENSMUSG00000030647	MSTRG.22959	Ndufc2	1.10303	0.0373956	protein_coding
ENSMUSG00000030680	MSTRG.23440	Pagr1a	1.96642	0.0300044	protein_coding
ENSMUSG00000030744	MSTRG.23014	Rps3	1.16731	0.0356166	protein_coding
ENSMUSG00000030882	MSTRG.23143	Dnhd1	-1.60946	0.0058267	protein_coding
ENSMUSG00000030922	MSTRG.23315	Lyrm1	1.27349	0.0259316	protein_coding
ENSMUSG00000031231	MSTRG.27318	Cox7b	1.04838	0.023072	protein_coding
ENSMUSG00000031273	ENSMUSG00000031273	Col4a6	-1.10021	0.0349712	protein_coding
ENSMUSG00000031328	MSTRG.27107	Flna	-1.08796	0.0107619	protein_coding
ENSMUSG00000031340	ENSMUSG00000031340	Gabre	-1.59424	0.0408804	protein_coding
ENSMUSG00000031441	MSTRG.23856	Atp11a	-1.01321	0.0390039	protein_coding
ENSMUSG00000031446	MSTRG.23868	Cul4a	-1.89276	0.0386943	protein_coding
ENSMUSG00000031519	MSTRG.24183	Asb5	1.5525	0.0218484	protein_coding
ENSMUSG00000031626	MSTRG.24118	Sorbs2	-1.88003	0.00356243	protein_coding
ENSMUSG00000031833	MSTRG.24345	Mast3	-2.21222	0.00176701	protein_coding
ENSMUSG00000031910	MSTRG.24839	Has3	-1.31174	0.0231445	protein_coding
ENSMUSG00000031960	MSTRG.24903	Aars	6.32745	0.000254059	protein_coding
ENSMUSG00000032014	MSTRG.25575	Oaf	1.25104	0.03365	protein_coding
ENSMUSG00000032083	MSTRG.25681	Apoa1	2.78914	0.0335746	protein_coding
ENSMUSG00000032128	MSTRG.25524	Robo3	-1.13725	0.00164897	protein_coding
ENSMUSG00000032180	MSTRG.25378	Tmed1	1.26245	0.049734	protein_coding
ENSMUSG00000032327	MSTRG.25837	Stra6	5.51173	1.09099e-05	protein_coding
ENSMUSG00000032330	MSTRG.26135	Cox7a2	1.17844	0.00759097	protein_coding
ENSMUSG00000032525	MSTRG.26669	Nktr	-1.68037	0.0228604	protein_coding
ENSMUSG00000032758	MSTRG.21568	Kap	1.07114	0.0207306	protein_coding
ENSMUSG00000032766	MSTRG.20188	Gng11	1.15681	0.0461292	protein_coding
ENSMUSG00000032946	MSTRG.12360	Rasgrp2	-1.24474	0.0446155	protein_coding
ENSMUSG00000033124	MSTRG.601	Atg9a	-1.34034	0.00759097	protein_coding
ENSMUSG00000033379	MSTRG.17487	Atp6v0b	1.11062	0.0365093	protein_coding
ENSMUSG00000033526	MSTRG.14312	Ppip5k1	-1.26642	0.0378019	protein_coding
ENSMUSG00000033543	MSTRG.25990	Gtf2a2	1.328	0.0441358	protein_coding
ENSMUSG00000033671	MSTRG.1275	Cep350	-5.5159	1.63585e-13	protein_coding
ENSMUSG00000033713	MSTRG.5725	Foxn3	-5.96378	3.64316e-07	protein_coding
ENSMUSG00000033855	MSTRG.11456	Ston1	-1.1445	0.0229185	protein_coding
ENSMUSG00000034173	MSTRG.19741	Zbed5	1.12245	0.0487978	protein_coding
ENSMUSG00000034218	MSTRG.25762	Atm	-5.03909	0.000517673	protein_coding
ENSMUSG00000034255	MSTRG.4543	Arhgap27	-1.19687	0.0318773	protein_coding
ENSMUSG00000034342	MSTRG.25591	Cbl	-1.08146	0.0446155	protein_coding
ENSMUSG00000034450	MSTRG.8119	Gulo	1.45538	0.0288658	protein_coding
ENSMUSG00000035279	ENSMUSG00000035279	Ssc5d	-1.10183	0.00234067	protein_coding
ENSMUSG00000035513	MSTRG.13428	Ntng2	-1.24515	0.0434541	protein_coding
ENSMUSG00000035545	MSTRG.21797	Leng8	-1.27985	0.0457324	protein_coding
ENSMUSG00000035638	MSTRG.9816	Muc20	-1.05098	0.030254	protein_coding
ENSMUSG00000035745	MSTRG.2487	Grin3b	-1.99109	0.0318773	protein_coding
ENSMUSG00000035983	MSTRG.5259	Gm7008	1.17421	0.0151425	lncRNA
ENSMUSG00000036036	ENSMUSG00000036036	Zfp57	-1.52899	6.70925e-05	protein_coding
ENSMUSG00000036196	ENSMUSG00000036196	Slc26a8	-1.7384	0.0347139	protein_coding
ENSMUSG00000036304	MSTRG.9952	Zdhhc23	-5.74881	6.94689e-06	protein_coding
ENSMUSG00000036473	MSTRG.10528	Tbc1d24	-1.32506	0.0383705	protein_coding
ENSMUSG00000036513	MSTRG.15440	Commd2	1.05312	0.0267454	protein_coding
ENSMUSG00000036698	MSTRG.8791	Ago2	-1.09357	0.0464771	protein_coding
ENSMUSG00000036781	MSTRG.25974	Rps27l	1.46247	0.0221877	protein_coding
ENSMUSG00000036822	MSTRG.16770	Topors	-1.36533	0.0350538	protein_coding
ENSMUSG00000036882	MSTRG.22252	Arhgap33	-1.38096	0.00136807	protein_coding
ENSMUSG00000037020	ENSMUSG00000037020	Wdr62	-1.08736	0.0320857	protein_coding
ENSMUSG00000037072	MSTRG.16484	Selenof	1.12748	0.0358863	protein_coding
ENSMUSG00000037112	MSTRG.25744	Sik2	-1.37483	0.00456002	protein_coding
ENSMUSG00000037239	MSTRG.22204	Spred3	-1.10836	0.0356949	protein_coding
ENSMUSG00000037336	MSTRG.4951	Mfsd2b	-1.11884	0.00542197	protein_coding
ENSMUSG00000037349	MSTRG.12380	Nudt22	1.46124	0.00128228	protein_coding
ENSMUSG00000037361	MSTRG.4948	Sf3b6	1.17668	0.0218484	protein_coding
ENSMUSG00000037519	MSTRG.23759	Ppfia1	-1.5567	0.0324266	protein_coding
ENSMUSG00000037552	MSTRG.22171	Plekhg2	-1.20512	0.0198394	protein_coding
ENSMUSG00000037563	MSTRG.22169	Rps16	1.26777	0.0333445	protein_coding
ENSMUSG00000038011	MSTRG.19693	Dnah10	-1.1161	0.00759097	protein_coding
ENSMUSG00000038274	MSTRG.12334	Fau	1.07574	0.0397238	protein_coding
ENSMUSG00000038342	MSTRG.19636	Mlxip	-1.01316	0.0354097	protein_coding
ENSMUSG00000038384	MSTRG.19625	Setd1b	-1.07044	0.0333445	protein_coding
ENSMUSG00000038473	MSTRG.1460	Nos1ap	-1.13681	0.0498013	protein_coding
ENSMUSG00000038538	MSTRG.20438	Ubn2	-2.08381	0.0100145	protein_coding
ENSMUSG00000038664	MSTRG.25962	Herc1	-3.16854	7.74325e-08	protein_coding
ENSMUSG00000038690	MSTRG.20078	Atp5j2	1.16076	0.037323	protein_coding
ENSMUSG00000038717	MSTRG.25640	Atp5l	1.16402	0.038777	protein_coding
ENSMUSG00000038738	MSTRG.22422	Shank1	-1.54185	0.00114756	protein_coding
ENSMUSG00000038894	MSTRG.23829	Irs2	-1.00918	0.0406996	protein_coding
ENSMUSG00000038900	MSTRG.13541	Rpl12	1.17622	0.0355871	protein_coding
ENSMUSG00000038914	MSTRG.15082	Dido1	-1.11816	0.0383349	protein_coding
ENSMUSG00000039001	MSTRG.15075	Rps21	1.40316	0.0432745	protein_coding
ENSMUSG00000039016	MSTRG.25725	Timm8b	1.16999	0.0359161	protein_coding
ENSMUSG00000039110	MSTRG.4279	Mycbpap	-1.00431	0.0127356	protein_coding
ENSMUSG00000039221	MSTRG.15240	Rpl22l1	1.36238	0.00656607	protein_coding
ENSMUSG00000039262	MSTRG.13499	Prrc2b	-1.22989	0.00903184	protein_coding
ENSMUSG00000039286	MSTRG.15229	Fndc3b	-8.58055	8.79928e-42	protein_coding
ENSMUSG00000039640	MSTRG.4852	Mrpl12	1.23333	0.0391656	protein_coding
ENSMUSG00000039686	MSTRG.13451	Zer1	-1.22844	0.00157376	protein_coding
ENSMUSG00000040287	ENSMUSG00000040287	Stac3	-2.68978	0.0098349	protein_coding
ENSMUSG00000040761	MSTRG.17929	Spen	-1.33486	0.013857	protein_coding
ENSMUSG00000040767	MSTRG.3356	Snrnp25	1.42234	0.0214933	protein_coding
ENSMUSG00000040808	MSTRG.27549	S100g	1.638	0.0166092	protein_coding
ENSMUSG00000040883	MSTRG.25393	Tmem205	1.26154	0.0127469	protein_coding
ENSMUSG00000040943	MSTRG.16401	Tet2	-1.54468	0.00862175	protein_coding
ENSMUSG00000040952	MSTRG.22047	Rps19	1.16077	0.0348161	protein_coding
ENSMUSG00000041476	MSTRG.27516	Smpx	1.25458	0.0446155	protein_coding
ENSMUSG00000041482	ENSMUSG00000041482	Piezo2	-1.00218	0.00737053	protein_coding
ENSMUSG00000041552	ENSMUSG00000041552	Ptchd1	-1.31116	0.0359041	protein_coding
ENSMUSG00000041624	ENSMUSG00000041624	Gucy1a2	-1.57431	0.0233916	protein_coding
ENSMUSG00000041642	ENSMUSG00000041642	Kif21b	-1.31546	0.0454207	protein_coding
ENSMUSG00000041736	MSTRG.9093	Tspo	1.04413	0.0496841	protein_coding
ENSMUSG00000041852	MSTRG.9075	Tcf20	3.21446	0.00237921	protein_coding
ENSMUSG00000041881	MSTRG.10822	Ndufa7	1.17845	0.036924	protein_coding
ENSMUSG00000041959	MSTRG.15801	S100a10	1.1315	0.0267454	protein_coding
ENSMUSG00000042198	MSTRG.16598	Chchd7	1.22922	0.00190061	protein_coding
ENSMUSG00000042286	MSTRG.7541	Stab1	-1.02894	0.00862175	protein_coding
ENSMUSG00000042293	MSTRG.25703	Gm5617	1.1903	0.0392645	protein_coding
ENSMUSG00000042462	MSTRG.23448	Dctpp1	1.28684	0.0354662	protein_coding
ENSMUSG00000042670	MSTRG.14160	Immp1l	1.42222	0.0205642	protein_coding
ENSMUSG00000042680	MSTRG.11615	Garem1	-1.17012	0.000588956	protein_coding
ENSMUSG00000043313	MSTRG.11785	Pcdhb19	-1.40671	0.0409862	protein_coding
ENSMUSG00000043467	MSTRG.1347	Zbtb37	-1.28769	0.0267454	protein_coding
ENSMUSG00000043719	ENSMUSG00000043719	Col6a6	-1.93084	0.0459608	protein_coding
ENSMUSG00000044349	MSTRG.14795	Snhg11	-1.18079	0.0314745	protein_coding
ENSMUSG00000044364	ENSMUSG00000044364	Tmem74b	2.7235	0.0463658	protein_coding
ENSMUSG00000044694	MSTRG.25747	2010007H06Rik	-1.2922	0.0388244	lncRNA
ENSMUSG00000044894	MSTRG.3538	Uqcrq	1.12505	0.0495363	protein_coding
ENSMUSG00000044916	MSTRG.14052	1700029I15Rik	-1.77626	0.0190015	protein_coding
ENSMUSG00000045098	MSTRG.12199	Kmt5b	-1.93072	0.0314745	protein_coding
ENSMUSG00000045231	MSTRG.9726	BC106179	-1.52232	0.0263156	lncRNA
ENSMUSG00000045337	MSTRG.23935	Defb11	1.41818	0.0275753	protein_coding
ENSMUSG00000045694	MSTRG.27507	Gm4997	1.77545	0.0406891	processed_pseudogene
ENSMUSG00000045875	MSTRG.8126	Adra1a	-1.01621	0.0358863	protein_coding
ENSMUSG00000045962	MSTRG.21357	Wnk1	-1.33534	0.0436551	protein_coding
ENSMUSG00000045996	MSTRG.8610	Polr2k	1.68762	0.0222141	protein_coding
ENSMUSG00000046031	MSTRG.2055	Calhm6	1.06645	0.0441058	protein_coding
ENSMUSG00000046191	MSTRG.11786	Pcdhb20	-1.10754	6.95621e-05	protein_coding
ENSMUSG00000046413	MSTRG.24645	Irx3os	-1.04498	0.0319216	lncRNA
ENSMUSG00000046814	MSTRG.14249	Gchfr	1.25555	0.0290647	protein_coding
ENSMUSG00000047098	MSTRG.7964	Rnf31	-1.50882	0.0334911	protein_coding
ENSMUSG00000047215	MSTRG.18864	Rpl9	1.38981	0.0269478	protein_coding
ENSMUSG00000047502	MSTRG.17303	Mroh7	-1.29349	0.00444695	protein_coding
ENSMUSG00000047613	MSTRG.18118	A430005L14Rik	1.04726	0.0356262	protein_coding
ENSMUSG00000047617	MSTRG.13339	Paxx	1.0793	0.0152729	protein_coding
ENSMUSG00000047721	MSTRG.23419	Bola2	1.06712	0.0454207	protein_coding
ENSMUSG00000047749	MSTRG.20428	Zc3hav1l	-1.03082	0.0181341	protein_coding
ENSMUSG00000047793	MSTRG.847	Sned1	-1.42142	0.00840539	protein_coding
ENSMUSG00000047843	MSTRG.20055	Bri3	1.12416	0.0142278	protein_coding
ENSMUSG00000048126	MSTRG.810	Col6a3	-4.87738	1.47742e-09	protein_coding
ENSMUSG00000048218	MSTRG.9221	Amigo2	-4.15226	0.000667981	protein_coding
ENSMUSG00000048916	MSTRG.15500	Gm5540	-1.46754	0.038777	processed_pseudogene
ENSMUSG00000048997	MSTRG.16137	Atxn7l2	-2.05066	0.00814933	protein_coding
ENSMUSG00000049124	MSTRG.10613	Gm8186	1.05033	0.0336901	processed_pseudogene
ENSMUSG00000049630	MSTRG.13173	C1ql3	-1.42088	0.0359041	protein_coding
ENSMUSG00000049871	ENSMUSG00000049871	Nlrc3	-1.2139	0.0312349	protein_coding
ENSMUSG00000050074	MSTRG.26525	Spink8	1.02963	0.0406996	protein_coding
ENSMUSG00000050621	MSTRG.26592	Rps27rt	1.2281	0.0335746	protein_coding
ENSMUSG00000050954	MSTRG.6571	Zfp169	-4.05869	0.03119	protein_coding
ENSMUSG00000050957	MSTRG.12661	Insl6	1.53087	0.0205642	protein_coding
ENSMUSG00000051185	MSTRG.873	Fam174a	1.23154	0.0252118	protein_coding
ENSMUSG00000051319	MSTRG.14411	Mtln	1.33981	0.0321632	protein_coding
ENSMUSG00000051671	MSTRG.25018	Coa6	1.44823	0.0190015	protein_coding
ENSMUSG00000052033	MSTRG.14943	Pfdn4	1.41875	0.0105382	protein_coding
ENSMUSG00000052146	MSTRG.10659	Rps10	1.19846	0.0452675	protein_coding
ENSMUSG00000052229	MSTRG.11670	Gpr17	-4.20462	0.0218484	protein_coding
ENSMUSG00000052557	MSTRG.24959	Gan	-1.25458	0.00991239	protein_coding
ENSMUSG00000052658	MSTRG.26656	5830454E08Rik	1.1722	0.0320857	lncRNA
ENSMUSG00000052912	ENSMUSG00000052912	Smarca5-ps	-1.38098	0.0383349	transcribed_processed_pseudogene
ENSMUSG00000053317	MSTRG.16946	Sec61b	1.03402	0.023039	protein_coding
ENSMUSG00000053550	MSTRG.21822	Shisa7	-1.04718	0.0216758	protein_coding
ENSMUSG00000054008	MSTRG.11953	Ndst1	-3.02456	0.00819345	protein_coding
ENSMUSG00000054555	ENSMUSG00000054555	Adam12	-1.30599	0.000295574	protein_coding
ENSMUSG00000054626	MSTRG.27005	Xlr	1.17139	0.0448183	protein_coding
ENSMUSG00000054708	MSTRG.2580	Ankrd24	-2.02136	0.00217157	protein_coding
ENSMUSG00000054717	MSTRG.24204	Hmgb2	1.96983	0.0391918	protein_coding
ENSMUSG00000054737	MSTRG.26908	Zfp182	-2.21799	0.0426051	protein_coding
ENSMUSG00000054999	MSTRG.12335	Naaladl1	-1.22189	0.00995798	protein_coding
ENSMUSG00000055204	MSTRG.19087	Ankrd17	-1.02792	0.0372156	protein_coding
ENSMUSG00000055805	MSTRG.4539	Fmnl1	-1.17789	0.0438096	protein_coding
ENSMUSG00000055833	MSTRG.1751	1700034H15Rik	-2.02828	0.00833824	lncRNA
ENSMUSG00000055866	MSTRG.823	Per2	-1.09356	0.000682723	protein_coding
ENSMUSG00000056054	MSTRG.15776	S100a8	3.09753	0.0274529	protein_coding
ENSMUSG00000056209	MSTRG.12901	Npm3	1.15458	0.0443238	protein_coding
ENSMUSG00000056342	MSTRG.3298	Usp34	-2.15848	0.0215009	protein_coding
ENSMUSG00000056487	MSTRG.9320	Mettl7a2	1.14657	0.0314479	protein_coding
ENSMUSG00000056978	MSTRG.22275	Hamp2	6.77459	0.00234067	protein_coding
ENSMUSG00000057074	MSTRG.24660	Ces1g	1.37698	0.000501857	protein_coding
ENSMUSG00000057278	MSTRG.21003	Snrpg	1.02736	0.0397217	protein_coding
ENSMUSG00000057841	MSTRG.21296	Rpl32	1.2427	0.0419874	protein_coding
ENSMUSG00000057863	MSTRG.11190	Rpl36	1.3155	0.0399331	protein_coding
ENSMUSG00000058571	MSTRG.8369	Gpc6	-1.16395	0.00287106	protein_coding
ENSMUSG00000058626	MSTRG.11052	Capn11	-8.694	0.0450711	protein_coding
ENSMUSG00000059058	MSTRG.1513	Tma7-ps	1.10301	0.0292221	processed_pseudogene
ENSMUSG00000059149	MSTRG.1063	Mfsd4a	-1.82023	0.00818321	protein_coding
ENSMUSG00000059291	MSTRG.17841	Rpl11	1.25864	0.0303219	protein_coding
ENSMUSG00000059323	MSTRG.8891	Tonsl	-1.07081	0.0205642	protein_coding
ENSMUSG00000059674	MSTRG.7933	Cdh24	-1.11207	0.0346649	protein_coding
ENSMUSG00000060044	MSTRG.2327	Tmem26	-10.5491	6.562e-09	protein_coding
ENSMUSG00000060143	MSTRG.8351	Gm10076	1.37915	0.0406444	lncRNA
ENSMUSG00000060377	MSTRG.8310	Rpl36a-ps1	1.07606	0.0334911	protein_coding
ENSMUSG00000060538	MSTRG.23434	Tmem219	2.24043	0.025951	protein_coding
ENSMUSG00000060636	MSTRG.9826	Rpl35a	1.27426	0.0373956	protein_coding
ENSMUSG00000060678	MSTRG.6342	H4c3	1.14694	0.0121195	protein_coding
ENSMUSG00000061028	MSTRG.21998	Clasrp	-1.10485	4.31392e-06	protein_coding
ENSMUSG00000061167	MSTRG.25408	Rpl15-ps3	1.04624	0.0314745	processed_pseudogene
ENSMUSG00000061414	ENSMUSG00000061414	Cracr2a	-1.35823	0.00478805	protein_coding
ENSMUSG00000061436	MSTRG.20441	Hipk2	-2.94937	0.0141801	protein_coding
ENSMUSG00000061477	MSTRG.5169	Rps7	1.2091	0.0353355	protein_coding
ENSMUSG00000061755	MSTRG.18674	Bod1l	-1.25647	0.0493767	protein_coding
ENSMUSG00000061848	MSTRG.9037	Gm5805	1.28076	0.0463539	processed_pseudogene
ENSMUSG00000061983	MSTRG.1958	Rps12	1.27674	0.0472466	protein_coding
ENSMUSG00000062006	MSTRG.16370	Rpl34	1.44986	0.0333445	protein_coding
ENSMUSG00000062328	MSTRG.12091	Rpl17	1.3039	0.0320857	protein_coding
ENSMUSG00000062438	MSTRG.19559	Adam1b	-1.58781	0.030583	protein_coding
ENSMUSG00000062785	MSTRG.22437	Kcnc3	-2.44091	1.05293e-05	protein_coding
ENSMUSG00000062931	MSTRG.2600	Zfp938	1.11906	0.0299905	protein_coding
ENSMUSG00000062997	MSTRG.13646	Rpl35	1.19929	0.0457412	protein_coding
ENSMUSG00000063286	MSTRG.23164	Gvin-ps7	1.30611	0.0454207	transcribed_unprocessed_pseudogene
ENSMUSG00000063787	MSTRG.7415	Chchd1	1.46273	0.0318436	protein_coding
ENSMUSG00000063875	MSTRG.8874	Rps6-ps1	1.62213	0.013346	processed_pseudogene
ENSMUSG00000063882	MSTRG.17422	Uqcrh	1.06014	0.0450321	protein_coding
ENSMUSG00000064145	MSTRG.26504	Arih2	-1.24124	0.027893	protein_coding
ENSMUSG00000064179	ENSMUSG00000064179	Tnnt1	1.25468	0.00401265	protein_coding
ENSMUSG00000064341	MSTRG.26759	mt-Nd1	1.38997	0.0150304	protein_coding
ENSMUSG00000064358	MSTRG.26767	mt-Co3	1.08129	0.0215584	protein_coding
ENSMUSG00000065519	MSTRG.4318	Mir10a	-1.86961	0.0190015	miRNA
ENSMUSG00000065546	MSTRG.4313	Mir196a-1	-3.54911	0.0240854	miRNA
ENSMUSG00000066116	MSTRG.17156	Gm10154	1.6008	0.00995798	processed_pseudogene
ENSMUSG00000066809	MSTRG.25429	Gm10180	1.49992	0.02729	processed_pseudogene
ENSMUSG00000066842	ENSMUSG00000066842	Hmcn1	-1.138	0.00896774	protein_coding
ENSMUSG00000067149	MSTRG.19070	Jchain	2.82063	0.0166142	protein_coding
ENSMUSG00000067575	MSTRG.10705	Rpl35a-ps3	1.15287	0.0351397	processed_pseudogene
ENSMUSG00000067719	MSTRG.18445	Gm10221	1.13022	0.0299905	processed_pseudogene
ENSMUSG00000068263	ENSMUSG00000068263	Efcc1	-1.18267	0.0470821	protein_coding
ENSMUSG00000068391	MSTRG.8790	Chrac1	1.03263	0.0383349	protein_coding
ENSMUSG00000068917	MSTRG.15701	Clk2	-1.53488	0.000510402	protein_coding
ENSMUSG00000069117	MSTRG.7104	Rps18-ps6	1.05526	0.0482453	protein_coding
ENSMUSG00000069372	MSTRG.11932	Ctxn3	1.82439	0.0406996	protein_coding
ENSMUSG00000069892	MSTRG.3466	9930111J21Rik2	-1.03466	0.0229186	protein_coding
ENSMUSG00000070394	MSTRG.3831	Tmem256	1.59178	0.0275753	protein_coding
ENSMUSG00000070425	MSTRG.23100	Xntrpc	-1.3449	0.024203	protein_coding
ENSMUSG00000070426	MSTRG.23099	Rnf121	1.22958	0.00356205	protein_coding
ENSMUSG00000070493	MSTRG.19740	Chchd2	1.16331	0.0345485	protein_coding
ENSMUSG00000070811	MSTRG.21894	Sult2a2	7.63252	0.00802344	protein_coding
ENSMUSG00000071078	MSTRG.24304	Nr2c2ap	1.22648	0.0229185	protein_coding
ENSMUSG00000071528	MSTRG.12948	Atp5md	1.42345	0.03416	protein_coding
ENSMUSG00000071793	MSTRG.23921	2610005L07Rik	-1.53067	0.0295715	transcribed_unprocessed_pseudogene
ENSMUSG00000071984	MSTRG.10333	Fndc1	-1.01052	0.00818321	protein_coding
ENSMUSG00000072188	MSTRG.18312	Gm10354	1.13064	0.0271559	protein_coding
ENSMUSG00000072294	MSTRG.8318	Klf12	-3.09904	0.0351839	protein_coding
ENSMUSG00000072572	MSTRG.7779	Slc39a2	-1.57845	0.0463573	protein_coding
ENSMUSG00000072647	MSTRG.19561	Adam1a	-2.67912	2.26508e-06	protein_coding
ENSMUSG00000073147	MSTRG.18404	5031425E22Rik	1.51606	0.0199886	lncRNA
ENSMUSG00000073208	MSTRG.18327	Speer4c	1.65784	0.00880968	protein_coding
ENSMUSG00000073435	MSTRG.10572	Nme3	1.59871	0.0122581	protein_coding
ENSMUSG00000073485	MSTRG.1621	H3f3aos	-1.23138	0.0377005	lncRNA
ENSMUSG00000073563	MSTRG.11913	Csnk1g3	-1.4558	0.0359041	protein_coding
ENSMUSG00000073616	MSTRG.832	Cops9	1.5645	0.0318773	protein_coding
ENSMUSG00000073702	MSTRG.243	Rpl31	1.03257	0.0331167	protein_coding
ENSMUSG00000074024	MSTRG.22945	4632427E13Rik	-1.76147	0.00850133	lncRNA
ENSMUSG00000074129	MSTRG.22470	Rpl13a	1.50431	0.0275071	protein_coding
ENSMUSG00000074305	MSTRG.25794	Peak1	-4.33072	0.0353604	protein_coding
ENSMUSG00000074375	MSTRG.21903	Sult2a3	1.48161	0.0365093	protein_coding
ENSMUSG00000074415	MSTRG.25549	Mir100hg	-1.50514	1.86627e-05	lncRNA
ENSMUSG00000074577	MSTRG.14927	Ripor3	-1.95192	0.048143	protein_coding
ENSMUSG00000074754	MSTRG.14561	Smim26	1.2833	0.0317874	protein_coding
ENSMUSG00000074797	MSTRG.14461	Itpa	1.00212	0.0183836	protein_coding
ENSMUSG00000074874	MSTRG.6729	Ctla2b	1.20017	0.0283302	protein_coding
ENSMUSG00000074892	MSTRG.10248	B3galt5	-4.96161	0.00414676	protein_coding
ENSMUSG00000075420	MSTRG.4726	Smim6	1.41623	0.0314745	protein_coding
ENSMUSG00000075486	MSTRG.8324	Commd6	1.07518	0.0130079	protein_coding
ENSMUSG00000075706	MSTRG.2493	Gpx4	1.34026	0.0392645	protein_coding
ENSMUSG00000076138	MSTRG.26129	Gm26377	1.27242	0.024579	miRNA
ENSMUSG00000076372	MSTRG.9944	Mir568	1.64313	0.00242698	miRNA
ENSMUSG00000078193	MSTRG.1287	Gm2000	1.11268	0.0385331	protein_coding
ENSMUSG00000078377	MSTRG.4988	Gm4294	1.03356	0.0333445	processed_pseudogene
ENSMUSG00000078570	MSTRG.17598	1110065P20Rik	1.48413	0.0241563	protein_coding
ENSMUSG00000078713	MSTRG.16905	Tomm5	1.32706	0.0340019	protein_coding
ENSMUSG00000078765	MSTRG.22259	U2af1l4	1.13457	0.00496838	protein_coding
ENSMUSG00000078798	MSTRG.21896	Sult2a1	4.79981	0.0428563	protein_coding
ENSMUSG00000078974	MSTRG.3228	Sec61g	1.50072	0.0200771	protein_coding
ENSMUSG00000079260	MSTRG.26579	Tmppe	-1.1496	0.02645	protein_coding
ENSMUSG00000079435	MSTRG.27375	Rpl36a	1.01081	0.0148072	protein_coding
ENSMUSG00000079641	MSTRG.26931	Rpl39	1.52311	0.0259847	protein_coding
ENSMUSG00000079685	MSTRG.1830	Ulbp1	-1.27031	0.0323072	protein_coding
ENSMUSG00000080932	MSTRG.21407	Gm10224	1.49718	0.00209188	processed_pseudogene
ENSMUSG00000081214	MSTRG.1636	Rpl35a-ps2	1.00925	0.0323834	processed_pseudogene
ENSMUSG00000081476	MSTRG.14087	Itpa-ps1	1.22737	0.000282842	processed_pseudogene
ENSMUSG00000081620	MSTRG.27007	Gm14633	1.56144	0.0365748	processed_pseudogene
ENSMUSG00000081740	MSTRG.14779	Gm14279	1.5587	0.0389375	processed_pseudogene
ENSMUSG00000081895	MSTRG.22695	Rpl17-ps10	1.3146	0.0322478	processed_pseudogene
ENSMUSG00000082262	ENSMUSG00000082262	Gm14730	-1.44443	0.0205642	processed_pseudogene
ENSMUSG00000082691	MSTRG.21602	Dynlt1-ps1	1.07881	0.0454044	processed_pseudogene
ENSMUSG00000083019	MSTRG.27298	Gm6222	1.42054	0.0459608	transcribed_processed_pseudogene
ENSMUSG00000083380	MSTRG.8805	Ndufb4c	1.37197	0.0420356	processed_pseudogene
ENSMUSG00000083424	MSTRG.14173	Rpl35a-ps4	1.23898	0.0324266	processed_pseudogene
ENSMUSG00000083567	MSTRG.14821	Gm11451	1.13335	0.0318436	processed_pseudogene
ENSMUSG00000084033	MSTRG.15098	Gm7645	-1.52902	0.0432745	processed_pseudogene
ENSMUSG00000084174	MSTRG.22185	Sycn	1.39136	0.00340487	protein_coding
ENSMUSG00000084235	MSTRG.18385	Gm15421	2.13786	0.000795749	transcribed_processed_pseudogene
ENSMUSG00000084830	MSTRG.26894	Gm14539	1.26922	0.0473066	processed_pseudogene
ENSMUSG00000084835	MSTRG.4397	Gm12352	-1.08945	0.0416599	lncRNA
ENSMUSG00000084981	MSTRG.12527	Gm15962	-2.26026	0.0135258	lncRNA
ENSMUSG00000084997	MSTRG.16032	Gm15471	1.7145	0.0220588	lncRNA
ENSMUSG00000085133	MSTRG.8395	B930095G15Rik	-1.01184	0.0405909	lncRNA
ENSMUSG00000085169	MSTRG.10181	Gm10785	1.43749	0.0104756	lncRNA
ENSMUSG00000085203	MSTRG.17511	Gm12927	1.43731	0.0308747	lncRNA
ENSMUSG00000085241	MSTRG.17728	Snhg3	1.07494	0.0266757	lncRNA
ENSMUSG00000085451	MSTRG.1963	Gm40614	1.0161	0.0437415	lncRNA
ENSMUSG00000085457	MSTRG.6412	1110046J04Rik	1.82631	0.00379365	lncRNA
ENSMUSG00000085620	ENSMUSG00000085620	G630018N14Rik	-1.23065	0.0417682	lncRNA
ENSMUSG00000085645	MSTRG.4316	Hoxb5os	1.20638	0.0302486	lncRNA
ENSMUSG00000086054	MSTRG.19445	Hnf1aos1	1.31215	0.022522	lncRNA
ENSMUSG00000086296	MSTRG.26399	D030055H07Rik	-1.27208	0.0320857	lncRNA
ENSMUSG00000086417	MSTRG.17452	Gm12996	1.26799	0.0162571	lncRNA
ENSMUSG00000086468	MSTRG.3243	Etaa1os	1.2811	0.0360756	lncRNA
ENSMUSG00000086502	MSTRG.23465	B130055M24Rik	-1.16824	0.0444298	lncRNA
ENSMUSG00000086513	MSTRG.23154	Gvin-ps1	-1.29975	0.0386943	unprocessed_pseudogene
ENSMUSG00000086567	MSTRG.6632	Gm2830	1.33707	0.0313674	processed_pseudogene
ENSMUSG00000086600	MSTRG.11897	C030005K06Rik	-1.84805	0.000644516	lncRNA
ENSMUSG00000086841	MSTRG.3727	2410006H16Rik	1.36841	0.0469705	lncRNA
ENSMUSG00000086914	MSTRG.25766	Gm16124	1.40099	0.0332221	lncRNA
ENSMUSG00000087175	MSTRG.23123	Gm15133	1.70152	0.0430921	lncRNA
ENSMUSG00000087249	MSTRG.3656	Gm16062	1.71946	0.0149988	lncRNA
ENSMUSG00000087256	MSTRG.2644	Gm15990	-1.31842	0.048143	lncRNA
ENSMUSG00000087336	MSTRG.19632	Gm15860	1.70594	0.0148005	lncRNA
ENSMUSG00000087497	MSTRG.3746	2810001G20Rik	1.09337	0.0275081	lncRNA
ENSMUSG00000087658	MSTRG.20633	Hotairm1	1.29439	0.0198394	lncRNA
ENSMUSG00000087687	MSTRG.23780	Pet100	1.37787	0.045979	protein_coding
ENSMUSG00000089929	MSTRG.26209	Bcl2a1b	1.22133	0.00970493	protein_coding
ENSMUSG00000090002	MSTRG.8725	Gm16006	1.44485	0.030254	lncRNA
ENSMUSG00000090077	MSTRG.15102	Lime1	-1.95722	0.021223	protein_coding
ENSMUSG00000090110	MSTRG.27136	Cmc4	1.23854	0.0493896	protein_coding
ENSMUSG00000090210	MSTRG.15918	Itga10	-1.26597	0.0428102	protein_coding
ENSMUSG00000090222	MSTRG.1549	Ifi203-ps	-1.76514	0.0435856	unprocessed_pseudogene
ENSMUSG00000090258	MSTRG.5488	Churc1	1.17006	0.0416346	protein_coding
ENSMUSG00000090266	MSTRG.4769	Mettl23	1.0431	0.0132142	protein_coding
ENSMUSG00000090427	MSTRG.16283	Gm17225	1.70829	0.0382331	lncRNA
ENSMUSG00000090582	MSTRG.5258	Gm17024	-2.55541	0.0349061	lncRNA
ENSMUSG00000090733	MSTRG.15750	Rps27	1.41725	0.0283302	protein_coding
ENSMUSG00000090862	MSTRG.23261	Rps13	1.0268	0.049109	protein_coding
ENSMUSG00000090957	MSTRG.10440	Gm7535	1.64436	0.00209188	processed_pseudogene
ENSMUSG00000091405	MSTRG.15904	H4c14	-3.32765	0.0351839	protein_coding
ENSMUSG00000091534	MSTRG.5517	Gm17195	-2.96419	0.0446533	processed_pseudogene
ENSMUSG00000091542	MSTRG.16834	Gm17167	-1.87726	0.0241217	lncRNA
ENSMUSG00000091625	MSTRG.20682	Lsm5	1.02171	0.0446155	protein_coding
ENSMUSG00000091803	MSTRG.5550	Cox16	1.12006	0.0291369	protein_coding
ENSMUSG00000092072	MSTRG.16089	Gm4540	1.34998	0.0116912	processed_pseudogene
ENSMUSG00000092074	MSTRG.10308	Dynlt1a	1.19493	0.000255631	protein_coding
ENSMUSG00000092274	MSTRG.12319	Neat1	-1.57098	0.00109674	lncRNA
ENSMUSG00000092341	MSTRG.12315	Malat1	-2.0111	0.0136136	lncRNA
ENSMUSG00000092564	MSTRG.10824	BC051226	1.40445	0.0314745	lncRNA
ENSMUSG00000092593	MSTRG.2986	Gm20492	1.67909	0.025524	lncRNA
ENSMUSG00000092746	MSTRG.20781	Rn7s6	2.48744	0.0383349	misc_RNA
ENSMUSG00000092868	MSTRG.9007	Mir5113	2.0348	0.0404528	miRNA
ENSMUSG00000093485	MSTRG.4781	Gm20708	2.16844	0.0495363	protein_coding
ENSMUSG00000093535	MSTRG.20696	4930533I22Rik	-1.86383	0.00836037	lncRNA
ENSMUSG00000093674	MSTRG.3047	Rpl41	1.41669	0.0318436	protein_coding
ENSMUSG00000093686	MSTRG.11256	Gm4705	1.53616	0.0464064	processed_pseudogene
ENSMUSG00000093803	MSTRG.26738	Ppp2r3d	-1.45144	0.0338337	protein_coding
ENSMUSG00000093904	MSTRG.25026	Tomm20	1.02226	0.0435647	protein_coding
ENSMUSG00000094087	MSTRG.5995	Ighv1-61	6.65246	0.0229185	IG_V_gene
ENSMUSG00000094108	MSTRG.15017	Gm17258	-1.16558	0.0404528	pseudogene
ENSMUSG00000094124	MSTRG.6103	Ighv1-74	5.60133	0.0376321	IG_V_gene
ENSMUSG00000094433	MSTRG.20791	Igkv5-43	2.58527	0.0212438	IG_V_gene
ENSMUSG00000094664	MSTRG.19630	Rpl35a-ps6	1.22892	0.0373956	processed_pseudogene
ENSMUSG00000094872	MSTRG.20754	Igkv9-120	4.06956	0.0058267	IG_V_gene
ENSMUSG00000094918	MSTRG.6607	Gm8765	-1.90758	0.048942	protein_coding
ENSMUSG00000094936	MSTRG.12251	Rbm4	1.28809	0.00271166	protein_coding
ENSMUSG00000094955	MSTRG.2143	Gm3699	1.6841	0.048143	processed_pseudogene
ENSMUSG00000094989	MSTRG.6897	Rpl9-ps4	1.46164	0.0355895	processed_pseudogene
ENSMUSG00000095028	ENSMUSG00000095028	Sirpb1b	1.20396	0.0354097	protein_coding
ENSMUSG00000095041	MSTRG.26747	NA	-1.15177	0.0178396	protein_coding
ENSMUSG00000095105	ENSMUSG00000095105	Edaradd	-1.20006	0.00837325	protein_coding
ENSMUSG00000095123	MSTRG.1804	Gm21781	-1.42902	0.0267454	lncRNA
ENSMUSG00000095300	MSTRG.6588	Gm906	-2.20261	0.00404383	protein_coding
ENSMUSG00000095385	MSTRG.25577	D630033O11Rik	3.3434	0.0227993	lncRNA
ENSMUSG00000095457	ENSMUSG00000095457	Gvin-ps5	-1.43473	0.0374167	unprocessed_pseudogene
ENSMUSG00000095526	MSTRG.20571	Gm10243	1.20314	0.0427109	processed_pseudogene
ENSMUSG00000095597	MSTRG.27499	Rps7-ps3	1.1155	0.0347139	transcribed_processed_pseudogene
ENSMUSG00000096255	MSTRG.10315	Dynlt1b	1.02732	0.0230502	protein_coding
ENSMUSG00000096842	MSTRG.7229	Gm10736	1.45456	0.044545	processed_pseudogene
ENSMUSG00000096929	MSTRG.1786	A330023F24Rik	-1.90832	0.00821234	lncRNA
ENSMUSG00000096967	ENSMUSG00000096967	Gm26621	-1.13972	0.0334911	lncRNA
ENSMUSG00000097318	MSTRG.9819	1700007L15Rik	1.2062	0.0423186	lncRNA
ENSMUSG00000097320	MSTRG.22269	Tmem147os	-1.22771	0.0120496	lncRNA
ENSMUSG00000097383	MSTRG.2685	1500026H17Rik	1.02958	0.0356262	lncRNA
ENSMUSG00000097536	MSTRG.9207	2610037D02Rik	-1.89774	0.0318436	lncRNA
ENSMUSG00000097573	MSTRG.408	G730003C15Rik	1.02002	0.00862175	lncRNA
ENSMUSG00000097580	MSTRG.5010	Gm5432	-1.353	0.00891173	lncRNA
ENSMUSG00000097760	MSTRG.1071	6030442K20Rik	1.21817	0.0174782	lncRNA
ENSMUSG00000097835	MSTRG.12039	Gm26910	1.05951	0.0451144	lncRNA
ENSMUSG00000097970	MSTRG.125	Gm27028	-8.74897	0.0151722	lncRNA
ENSMUSG00000098066	MSTRG.22942	Gm26944	-1.58591	0.0290647	lncRNA
ENSMUSG00000098234	MSTRG.52	Snhg6	1.05021	0.0476148	lncRNA
ENSMUSG00000098332	MSTRG.26064	Pigbos1	1.03428	0.0150315	protein_coding
ENSMUSG00000098457	MSTRG.8613	Mir8097	1.55627	0.0389535	miRNA
ENSMUSG00000098488	MSTRG.14285	Pla2g4b	-2.15312	0.0412958	protein_coding
ENSMUSG00000098650	MSTRG.3288	Commd1b	1.77618	3.72372e-08	protein_coding
ENSMUSG00000099974	MSTRG.26200	Bcl2a1d	1.78567	0.00896774	protein_coding
ENSMUSG00000100551	MSTRG.1216	Gm19503	1.21047	0.0482476	processed_pseudogene
ENSMUSG00000101111	MSTRG.135	Gm28437	1.0846	0.0341297	unprocessed_pseudogene
ENSMUSG00000101122	MSTRG.352	Gm17971	-1.82761	0.0384236	processed_pseudogene
ENSMUSG00000101209	MSTRG.26272	Gm8524	2.03737	0.00506291	processed_pseudogene
ENSMUSG00000101211	MSTRG.539	Gm28818	-6.80929	0.000194848	lncRNA
ENSMUSG00000101356	ENSMUSG00000101356	Gm28876	-3.20749	0.0275984	lncRNA
ENSMUSG00000101452	MSTRG.26282	Gm28530	2.14051	0.0229264	processed_pseudogene
ENSMUSG00000101609	MSTRG.23723	Kcnq1ot1	-1.7423	0.0109356	lncRNA
ENSMUSG00000101932	MSTRG.10987	Gm10074	1.55511	0.0373956	processed_pseudogene
ENSMUSG00000102112	MSTRG.8399	1810041H14Rik	1.05655	0.0452959	lncRNA
ENSMUSG00000102411	MSTRG.26053	Gm36936	-2.12962	0.0351397	TEC
ENSMUSG00000102504	ENSMUSG00000102504	Gm21955	-1.30098	0.0297601	TEC
ENSMUSG00000102505	ENSMUSG00000102505	1600017P15Rik	2.37461	0.0431999	TEC
ENSMUSG00000102559	MSTRG.507	Gm37570	-1.52692	0.0292221	TEC
ENSMUSG00000102813	ENSMUSG00000102813	Gm37795	-2.10504	0.0297601	TEC
ENSMUSG00000102982	MSTRG.78	Gm38319	-1.7753	0.0470467	TEC
ENSMUSG00000103046	MSTRG.242	Gm37309	-1.88577	0.00896774	TEC
ENSMUSG00000103313	MSTRG.15360	Gm38357	-3.27409	0.0134052	TEC
ENSMUSG00000103320	MSTRG.1406	Gm37403	-2.196	0.0320857	TEC
ENSMUSG00000103509	MSTRG.20	Gm38372	-2.74867	0.0297972	TEC
ENSMUSG00000103711	MSTRG.1497	Tstd1	1.35831	0.0293577	protein_coding
ENSMUSG00000103749	MSTRG.11755	Pcdhgb5	-1.07152	0.0485234	protein_coding
ENSMUSG00000103756	MSTRG.506	Gm37285	-1.6507	0.038777	TEC
ENSMUSG00000103998	MSTRG.15264	Gm38025	1.01021	0.00430602	lncRNA
ENSMUSG00000104103	MSTRG.6038	Gm9517	-2.31344	0.000136301	processed_pseudogene
ENSMUSG00000104344	MSTRG.26384	Gm38077	-1.88286	0.0141482	TEC
ENSMUSG00000104399	MSTRG.26487	Gm37963	-1.37322	0.036924	lncRNA
ENSMUSG00000104621	MSTRG.16532	Gm43185	-2.61998	0.0382493	TEC
ENSMUSG00000104737	MSTRG.16006	Gm42937	-2.19387	0.020745	lncRNA
ENSMUSG00000104830	MSTRG.19634	5830487J09Rik	-2.06543	0.048882	lncRNA
ENSMUSG00000104969	MSTRG.16480	Gm43445	-3.65072	0.00234067	lncRNA
ENSMUSG00000105263	MSTRG.18702	Gm42427	-1.0815	0.0111451	TEC
ENSMUSG00000105353	MSTRG.18701	Gm42428	-1.18482	0.0382441	lncRNA
ENSMUSG00000105368	MSTRG.19385	Gm43759	-2.42442	0.0256239	TEC
ENSMUSG00000105556	MSTRG.15297	Gm43080	-2.24127	0.0467545	TEC
ENSMUSG00000105703	MSTRG.7918	Gm43305	-2.27689	0.00108299	lncRNA
ENSMUSG00000105729	ENSMUSG00000105729	5330425B07Rik	1.7326	0.00695464	TEC
ENSMUSG00000106087	MSTRG.16245	Gm43609	-2.03703	0.0196136	TEC
ENSMUSG00000106107	MSTRG.15960	Gm43190	-1.31854	0.0220905	lncRNA
ENSMUSG00000106264	MSTRG.27387	Mir7646	2.4167	0.0456313	miRNA
ENSMUSG00000106334	ENSMUSG00000106334	Gm43549	-1.14593	0.0091972	lncRNA
ENSMUSG00000106547	ENSMUSG00000106547	B230303O12Rik	-1.87063	0.0243565	lncRNA
ENSMUSG00000106904	MSTRG.20341	Gm43029	-2.91753	0.037238	TEC
ENSMUSG00000106918	MSTRG.18550	Mrpl33	1.06702	0.0373956	protein_coding
ENSMUSG00000106944	MSTRG.20284	Gm43843	-2.37468	0.0345485	TEC
ENSMUSG00000107000	MSTRG.19802	Gm43481	-1.94447	0.048143	TEC
ENSMUSG00000107200	MSTRG.19112	Gm43039	-2.37048	0.0415028	TEC
ENSMUSG00000107278	MSTRG.20979	Gm42600	-1.3902	0.0468659	TEC
ENSMUSG00000107792	MSTRG.21547	Gm43914	-2.55463	0.0289242	lncRNA
ENSMUSG00000107997	MSTRG.21553	Gm44243	-1.66431	0.0112968	TEC
ENSMUSG00000108064	MSTRG.21049	Gm44423	-2.93135	0.0318773	TEC
ENSMUSG00000108137	ENSMUSG00000108137	Gm44053	-1.71352	0.0228604	lncRNA
ENSMUSG00000108231	MSTRG.20732	Gm4045	1.38904	0.0249732	processed_pseudogene
ENSMUSG00000108318	MSTRG.22744	Gm45170	-1.81637	0.0296403	TEC
ENSMUSG00000108551	MSTRG.23376	Gm20274	-2.21238	0.0284443	lncRNA
ENSMUSG00000108655	MSTRG.22768	Gm44949	-1.55955	0.0435647	lncRNA
ENSMUSG00000108720	MSTRG.23528	Gm44672	1.30495	0.0286849	lncRNA
ENSMUSG00000109108	MSTRG.21842	Gm36371	-1.2183	0.0387172	lncRNA
ENSMUSG00000109241	MSTRG.23808	Gm7434	1.63492	0.0430596	processed_pseudogene
ENSMUSG00000109311	MSTRG.22885	AI314278	1.02447	0.0135258	lncRNA
ENSMUSG00000109390	MSTRG.22796	Gm45718	-1.93563	0.0408287	TEC
ENSMUSG00000109539	MSTRG.22668	Gm44667	-3.45406	0.0149737	TEC
ENSMUSG00000109812	MSTRG.24620	Gm45640	-2.86258	0.00345725	TEC
ENSMUSG00000110218	ENSMUSG00000110218	Tincr	-1.68742	0.00337909	protein_coding
ENSMUSG00000110245	MSTRG.23837	Gm20100	-2.83218	0.0369206	TEC
ENSMUSG00000110317	MSTRG.24015	Gm45250	-1.27933	0.0489492	lncRNA
ENSMUSG00000110411	MSTRG.24123	Gm45457	-2.66347	0.0206832	TEC
ENSMUSG00000110496	MSTRG.24657	Gm45909	-2.94146	0.000225549	TEC
ENSMUSG00000110532	MSTRG.24408	Gm35857	1.86768	0.0231895	processed_pseudogene
ENSMUSG00000110630	MSTRG.24749	K230015D01Rik	1.10496	0.0241902	lncRNA
ENSMUSG00000110841	MSTRG.2167	Gpx4-ps2	1.25638	0.0432269	transcribed_processed_pseudogene
ENSMUSG00000110899	MSTRG.25648	Gm48840	1.54174	0.0197118	TEC
ENSMUSG00000110949	MSTRG.12214	Nudt8	1.35149	0.0241217	protein_coding
ENSMUSG00000111340	MSTRG.26727	Gm47171	-1.80054	0.0372156	TEC
ENSMUSG00000111394	MSTRG.25862	Gm49759	-1.53754	0.0288452	TEC
ENSMUSG00000111923	MSTRG.2785	Gm34777	-1.20655	0.0294789	lncRNA
ENSMUSG00000111966	MSTRG.2878	Gm5781	1.13099	0.0316441	processed_pseudogene
ENSMUSG00000112061	MSTRG.2582	Gm8249	1.62953	0.0312349	processed_pseudogene
ENSMUSG00000112188	MSTRG.2763	Gm47708	1.05724	0.0363683	lncRNA
ENSMUSG00000112289	MSTRG.2762	1110019B22Rik	1.85929	0.00952144	lncRNA
ENSMUSG00000112478	MSTRG.1896	Gm47761	-1.12608	0.0423206	lncRNA
ENSMUSG00000112550	MSTRG.2179	Gm6627	-1.37003	0.0345188	processed_pseudogene
ENSMUSG00000113175	MSTRG.6156	Gm9973	1.14103	0.0360756	transcribed_unprocessed_pseudogene
ENSMUSG00000113328	MSTRG.5800	Gm47260	-1.67377	0.047638	TEC
ENSMUSG00000113902	MSTRG.5774	Ndufb1	1.40353	0.0356494	protein_coding
ENSMUSG00000114104	MSTRG.6787	Gm47585	-1.98552	0.0360756	TEC
ENSMUSG00000114148	MSTRG.5161	Gm47701	-3.31163	0.0101037	lncRNA
ENSMUSG00000114277	MSTRG.6727	Gm48583	1.288	0.0473066	processed_pseudogene
ENSMUSG00000114835	MSTRG.6723	Gm48194	-1.08203	0.0367184	lncRNA
ENSMUSG00000115148	MSTRG.7690	Gm49125	-3.37143	0.0197366	TEC
ENSMUSG00000115483	ENSMUSG00000115483	Gm9732	1.1912	0.000265092	protein_coding
ENSMUSG00000115718	MSTRG.8384	Gm49179	-1.14921	0.0463658	lncRNA
ENSMUSG00000115888	MSTRG.9004	Gm31369	1.09298	0.0312349	lncRNA
ENSMUSG00000116226	MSTRG.9047	Gm49502	-3.01903	0.0345188	TEC
ENSMUSG00000116529	MSTRG.9901	Gm4600	1.76209	0.0263543	processed_pseudogene
ENSMUSG00000116560	MSTRG.10320	Gm2808	-1.21349	0.0293969	unprocessed_pseudogene
ENSMUSG00000116594	ENSMUSG00000116594	Gm49601	-1.77762	0.00212856	protein_coding
ENSMUSG00000116604	ENSMUSG00000116604	Gm49745	-2.04133	0.0441058	lncRNA
ENSMUSG00000116812	MSTRG.10313	Gm2792	-1.2714	0.0373956	unprocessed_pseudogene
ENSMUSG00000116835	MSTRG.9840	Gm49594	1.03448	0.0334911	processed_pseudogene
ENSMUSG00000116908	MSTRG.9886	Gm49599	-2.69691	0.0435647	TEC
ENSMUSG00000117013	MSTRG.10470	Gm30531	-1.28186	0.0463573	transcribed_processed_pseudogene
ENSMUSG00000117102	MSTRG.11312	NA	-2.35372	0.000157042	TEC
ENSMUSG00000117113	ENSMUSG00000117113	Gm49883	-1.26879	0.0349061	TEC
ENSMUSG00000117345	MSTRG.11657	Gm7926	1.46585	0.0482244	processed_pseudogene
ENSMUSG00000117662	MSTRG.11835	Gm4013	1.0943	0.0455164	lncRNA
ENSMUSG00000118257	MSTRG.11820	9630014M24Rik	3.30903	0.00314536	lncRNA
ENSMUSG00000118283	MSTRG.12162	Gm7623	1.7481	0.0350538	processed_pseudogene
ENSMUSG00000118366	MSTRG.12688	9130016M20Rik	1.8641	0.0458629	lncRNA
ENSMUSG00000118660	MSTRG.26706	NA	-1.33805	0.0454258	transcribed_unprocessed_pseudogene
ENSMUSG00000118841	MSTRG.5391	Metazoa_SRP	2.74787	0.0206832	misc_RNA
ENSMUSG00002074999	MSTRG.16913	NA	-1.3713	0.0387172	miRNA
ENSMUSG00002075231	MSTRG.16879	NA	-1.20875	0.0495363	miRNA
ENSMUSG00002075257	MSTRG.17875	NA	1.50478	0.0219121	miRNA
ENSMUSG00002075346	MSTRG.16338	NA	-1.97194	0.048942	miRNA
ENSMUSG00002075374	MSTRG.3018	NA	-1.62332	0.0253894	snoRNA
ENSMUSG00002075825	MSTRG.27279	NA	-1.99045	0.0197118	misc_RNA
ENSMUSG00002076088	MSTRG.26954	NA	-4.56192	0.0114739	miRNA
ENSMUSG00002076190	MSTRG.5335	NA	-1.76266	6.98669e-05	miRNA
ENSMUSG00002076304	MSTRG.3509	7SK	-1.89142	0.00643673	misc_RNA
ENSMUSG00002076457	MSTRG.25924	NA	-5.53119	0.00074139	miRNA
NA	MSTRG.19900	NA	-1.03097	0.00738421	NA
NA	MSTRG.16960	NA	1.11445	0.00796533	NA
NA	MSTRG.16998	NA	-3.71954	0.0444298	NA
NA	MSTRG.17002	NA	-1.06665	0.0141259	NA
NA	MSTRG.17084	NA	-1.4374	0.00272376	NA
NA	MSTRG.17085	NA	-1.10255	0.0246582	NA
NA	MSTRG.17087	NA	-1.54108	0.0146156	NA
NA	MSTRG.11392	NA	1.55482	0.048882	NA
NA	MSTRG.11404	NA	-10.9073	2.3852e-05	NA
NA	MSTRG.11407	NA	-24.6626	3.0382e-13	NA
NA	MSTRG.17159	NA	-1.52495	0.0240205	NA
NA	MSTRG.172	NA	2.48187	0.0383705	NA
NA	MSTRG.14402	NA	1.19402	0.0283302	NA
NA	MSTRG.17274	NA	-1.01695	0.0142104	NA
NA	MSTRG.17277	NA	-8.14574	0.00350734	NA
NA	MSTRG.1729	NA	-2.24867	0.000160224	NA
NA	MSTRG.9426	NA	-1.03737	0.048463	NA
NA	MSTRG.1732	NA	-1.40805	0.0477902	NA
NA	MSTRG.1738	NA	2.44588	0.023072	NA
NA	MSTRG.9472	NA	-2.02578	0.0327868	NA
NA	MSTRG.9501	NA	-1.36326	0.019463	NA
NA	MSTRG.9533	NA	-1.65216	0.0229264	NA
NA	MSTRG.11712	NA	-8.75117	0.00116704	NA
NA	MSTRG.1748	NA	-1.55588	0.0128699	NA
NA	MSTRG.14732	NA	-12.0838	1.74065e-17	NA
NA	MSTRG.17493	NA	-2.6134	0.0464771	NA
NA	MSTRG.26165	NA	-1.0715	0.038777	NA
NA	MSTRG.9735	NA	-1.62761	0.00589497	NA
NA	MSTRG.9772	NA	-26.7206	3.77366e-15	NA
NA	MSTRG.3905	NA	1.26951	0.0457412	NA
NA	MSTRG.26275	NA	-7.91723	0.0236239	NA
NA	MSTRG.26276	NA	1.19973	0.0299001	NA
NA	MSTRG.17792	NA	-1.029	0.00209188	NA
NA	MSTRG.26345	NA	23.8687	1.47667e-12	NA
NA	MSTRG.17848	NA	23.0058	1.14296e-11	NA
NA	MSTRG.17854	NA	22.1417	5.27982e-11	NA
NA	MSTRG.4036	NA	1.3923	0.0224095	NA
NA	MSTRG.26466	NA	-1.69774	0.00807564	NA
NA	MSTRG.1203	NA	1.22685	0.0318773	NA
NA	MSTRG.17976	NA	-2.01114	0.0327727	NA
NA	MSTRG.17990	NA	-1.25519	0.0350538	NA
NA	MSTRG.20976	NA	1.81476	0.0206832	NA
NA	MSTRG.18054	NA	-23.1525	8.52107e-12	NA
NA	MSTRG.18082	NA	-1.08596	0.0256069	NA
NA	MSTRG.18096	NA	-1.29744	0.0231445	NA
NA	MSTRG.26634	NA	-1.1407	0.0257843	NA
NA	MSTRG.12227	NA	1.22578	0.0346005	NA
NA	MSTRG.2106	NA	-3.25452	0.000228738	NA
NA	MSTRG.18200	NA	-1.32621	0.0129865	NA
NA	MSTRG.18206	NA	21.5609	3.34562e-10	NA
NA	MSTRG.18208	NA	-1.93155	0.0180885	NA
NA	MSTRG.12331	NA	-2.35218	0.0204248	NA
NA	MSTRG.26749	NA	-1.40831	0.0149737	NA
NA	MSTRG.10073	NA	1.25905	0.0209607	NA
NA	MSTRG.10170	NA	-1.62343	0.0459608	NA
NA	MSTRG.18332	NA	1.44487	0.0128699	NA
NA	MSTRG.12422	NA	-1.3327	0.0275081	NA
NA	MSTRG.12481	NA	-1.86072	0.00252665	NA
NA	MSTRG.10251	NA	-1.90034	0.0292221	NA
NA	MSTRG.10270	NA	-1.81821	0.00657042	NA
NA	MSTRG.1843	NA	-7.54489	0.00496069	NA
NA	MSTRG.18430	NA	-1.62085	0.00428422	NA
NA	MSTRG.12594	NA	-1.63772	0.0133282	NA
NA	MSTRG.10316	NA	-1.00469	0.0184983	NA
NA	MSTRG.18468	NA	1.93238	0.0147396	NA
NA	MSTRG.18483	NA	7.75798	0.0274267	NA
NA	MSTRG.10335	NA	-22.6677	2.73174e-11	NA
NA	MSTRG.1034	NA	-1.08393	0.0489069	NA
NA	MSTRG.27086	NA	-2.46507	0.0154253	NA
NA	MSTRG.18606	NA	-2.78714	0.0288452	NA
NA	MSTRG.10442	NA	-1.7785	0.0249732	NA
NA	MSTRG.12799	NA	-23.9387	1.31244e-12	NA
NA	MSTRG.10479	NA	24.118	9.17668e-13	NA
NA	MSTRG.10519	NA	-2.42516	0.000490975	NA
NA	MSTRG.27266	NA	1.10902	0.0463573	NA
NA	MSTRG.10571	NA	-1.18329	0.0387172	NA
NA	MSTRG.10579	NA	4.60695	0.0308747	NA
NA	MSTRG.10599	NA	2.16485	0.0320857	NA
NA	MSTRG.2735	NA	1.75979	0.0418826	NA
NA	MSTRG.10621	NA	-1.3006	0.0105382	NA
NA	MSTRG.10626	NA	-1.01826	0.0189603	NA
NA	MSTRG.10629	NA	-1.7388	0.0318436	NA
NA	MSTRG.19085	NA	1.33333	0.0130728	NA
NA	MSTRG.27488	NA	1.21574	0.0188116	NA
NA	MSTRG.191	NA	-2.76191	0.0350538	NA
NA	MSTRG.131	NA	1.46104	0.0294798	NA
NA	MSTRG.19207	NA	1.22648	0.0383705	NA
NA	MSTRG.10683	NA	-25.1294	1.29917e-13	NA
NA	MSTRG.10693	NA	-2.24069	0.00202762	NA
NA	MSTRG.13291	NA	1.26971	0.0383349	NA
NA	MSTRG.10767	NA	-26.0132	1.36335e-14	NA
NA	MSTRG.10771	NA	-1.20849	0.00490025	NA
NA	MSTRG.10778	NA	-1.55306	0.00276666	NA
NA	MSTRG.19518	NA	-2.31816	0.005465	NA
NA	MSTRG.1082	NA	-1.05015	0.0318436	NA
NA	MSTRG.19556	NA	-1.29024	0.0406592	NA
NA	MSTRG.279	NA	1.76982	0.0275753	NA
NA	MSTRG.10828	NA	-10.4292	0.00643673	NA
NA	MSTRG.5451	NA	-1.01145	0.0359161	NA
NA	MSTRG.19583	NA	1.27092	0.0325617	NA
NA	MSTRG.19584	NA	-1.32791	0.0383705	NA
NA	MSTRG.19592	NA	1.81557	0.0440817	NA
NA	MSTRG.10964	NA	-2.02942	0.0197407	NA
NA	MSTRG.19622	NA	-1.77125	0.00541192	NA
NA	MSTRG.11019	NA	-9.21098	0.0357125	NA
NA	MSTRG.22285	NA	-8.11874	0.000254661	NA
NA	MSTRG.11045	NA	9.19573	0.0359041	NA
NA	MSTRG.3084	NA	-1.19767	0.0271304	NA
NA	MSTRG.11063	NA	-1.94506	0.000978857	NA
NA	MSTRG.16777	NA	-5.50911	0.00479396	NA
NA	MSTRG.11102	NA	-4.11753	0.0483014	NA
NA	MSTRG.11110	NA	2.0884	0.0487855	NA
NA	MSTRG.11132	NA	23.1016	9.40694e-12	NA
NA	MSTRG.11149	NA	-2.01856	0.023552	NA
NA	MSTRG.11187	NA	-1.42046	0.00202762	NA
NA	MSTRG.19879	NA	1.61577	0.0429365	NA
NA	MSTRG.5955	NA	-6.63728	4.67973e-08	NA
NA	MSTRG.19912	NA	1.40551	0.00993988	NA
NA	MSTRG.19954	NA	-23.3421	5.44439e-12	NA
NA	MSTRG.3388	NA	-1.56218	0.0296403	NA
NA	MSTRG.3408	NA	-1.35103	0.0440844	NA
NA	MSTRG.14216	NA	-23.8453	1.54378e-12	NA
NA	MSTRG.22860	NA	-1.33395	0.00169488	NA
NA	MSTRG.14258	NA	2.06813	0.00477978	NA
NA	MSTRG.1141	NA	-8.79713	0.00051029	NA
NA	MSTRG.11449	NA	1.10528	0.0135203	NA
NA	MSTRG.9279	NA	-1.11863	0.0320857	NA
NA	MSTRG.1147	NA	-7.18007	0.000255631	NA
NA	MSTRG.11506	NA	-1.0155	0.0373956	NA
NA	MSTRG.11589	NA	1.2069	0.0234981	NA
NA	MSTRG.20374	NA	-2.20148	0.0219121	NA
NA	MSTRG.11632	NA	-1.94092	0.013346	NA
NA	MSTRG.20427	NA	-8.11204	5.81064e-07	NA
NA	MSTRG.9470	NA	1.10895	0.0304782	NA
NA	MSTRG.12492	NA	1.00269	0.00490025	NA
NA	MSTRG.11692	NA	1.16792	0.0157652	NA
NA	MSTRG.1471	NA	-2.06387	0.00204664	NA
NA	MSTRG.14722	NA	-1.78799	0.000128874	NA
NA	MSTRG.9553	NA	1.82437	0.00496677	NA
NA	MSTRG.3841	NA	-1.33771	0.0133039	NA
NA	MSTRG.3860	NA	-2.12271	0.0213483	NA
NA	MSTRG.11844	NA	1.05195	0.0388719	NA
NA	MSTRG.6672	NA	1.43079	0.0283302	NA
NA	MSTRG.11870	NA	1.00601	0.00509168	NA
NA	MSTRG.11876	NA	-7.77607	0.00012787	NA
NA	MSTRG.3928	NA	-5.13383	0.00860689	NA
NA	MSTRG.20688	NA	5.67658	0.000106354	NA
NA	MSTRG.14954	NA	-3.25218	0.0140525	NA
NA	MSTRG.20707	NA	-1.23928	2.3455e-07	NA
NA	MSTRG.6894	NA	-26.0366	1.36335e-14	NA
NA	MSTRG.120	NA	2.39251	0.0098349	NA
NA	MSTRG.23621	NA	-1.65708	0.0241381	NA
NA	MSTRG.4085	NA	-1.48226	1.93451e-06	NA
NA	MSTRG.2084	NA	-23.6666	2.42493e-12	NA
NA	MSTRG.4201	NA	-2.27325	0.0376321	NA
NA	MSTRG.7130	NA	-1.49475	0.0327868	NA
NA	MSTRG.4235	NA	-26.4342	5.91385e-15	NA
NA	MSTRG.12204	NA	-2.31349	2.26508e-06	NA
NA	MSTRG.20981	NA	26.5513	5.00416e-15	NA
NA	MSTRG.12218	NA	24.9555	1.63585e-13	NA
NA	MSTRG.9985	NA	1.00095	0.0353412	NA
NA	MSTRG.15115	NA	1.15666	0.0432451	NA
NA	MSTRG.21113	NA	10.8137	7.1239e-11	NA
NA	MSTRG.21174	NA	1.00518	0.00442913	NA
NA	MSTRG.21248	NA	8.58803	0.0471734	NA
NA	MSTRG.23916	NA	-1.44752	0.022522	NA
NA	MSTRG.21315	NA	22.476	4.11517e-11	NA
NA	MSTRG.4321	NA	1.18734	0.000537533	NA
NA	MSTRG.4358	NA	-1.56816	0.0451008	NA
NA	MSTRG.21365	NA	-1.20535	0.0450321	NA
NA	MSTRG.15308	NA	-1.13643	0.0320857	NA
NA	MSTRG.4400	NA	-4.87092	0.0224095	NA
NA	MSTRG.76	NA	1.05907	0.0112968	NA
NA	MSTRG.13414	NA	24.2163	7.56105e-13	NA
NA	MSTRG.4513	NA	-2.80043	0.0306275	NA
NA	MSTRG.24156	NA	-10.8323	0.00428422	NA
NA	MSTRG.12577	NA	1.05489	0.0365093	NA
NA	MSTRG.2418	NA	-1.00009	0.0483852	NA
NA	MSTRG.12625	NA	1.36174	0.0400101	NA
NA	MSTRG.12650	NA	1.19098	0.0130201	NA
NA	MSTRG.4636	NA	-1.15814	0.00444695	NA
NA	MSTRG.470	NA	-10.2422	2.66673e-05	NA
NA	MSTRG.15725	NA	-1.23189	0.00294141	NA
NA	MSTRG.12771	NA	1.14479	0.0450232	NA
NA	MSTRG.12774	NA	-2.3838	0.0400945	NA
NA	MSTRG.12776	NA	-8.97888	0.0397238	NA
NA	MSTRG.18611	NA	-9.36964	0.0221663	NA
NA	MSTRG.21704	NA	10.8945	0.00167343	NA
NA	MSTRG.4783	NA	-2.47036	0.0270464	NA
NA	MSTRG.12839	NA	-1.36661	0.000779218	NA
NA	MSTRG.4818	NA	-1.11636	0.0383705	NA
NA	MSTRG.24503	NA	-4.30937	0.0314745	NA
NA	MSTRG.4829	NA	-1.00925	0.0250131	NA
NA	MSTRG.21815	NA	-1.32009	0.00630804	NA
NA	MSTRG.1291	NA	-1.4594	0.00995798	NA
NA	MSTRG.12934	NA	-2.02653	0.00329373	NA
NA	MSTRG.12944	NA	-1.07799	0.0416888	NA
NA	MSTRG.16	NA	-23.9797	1.21253e-12	NA
NA	MSTRG.13049	NA	-1.23682	0.00057769	NA
NA	MSTRG.13050	NA	-1.56028	0.00894876	NA
NA	MSTRG.13073	NA	-1.17964	0.00532889	NA
NA	MSTRG.8353	NA	1.4027	0.0351397	NA
NA	MSTRG.13113	NA	-2.20318	0.0351397	NA
NA	MSTRG.5023	NA	-8.52098	0.000155062	NA
NA	MSTRG.13163	NA	-1.35008	0.000170799	NA
NA	MSTRG.22117	NA	1.09636	0.0441968	NA
NA	MSTRG.8407	NA	5.44205	3.68242e-05	NA
NA	MSTRG.13331	NA	21.3656	5.31803e-10	NA
NA	MSTRG.24981	NA	-1.75904	0.0116912	NA
NA	MSTRG.22175	NA	-1.05431	0.0172004	NA
NA	MSTRG.8591	NA	1.96085	0.00190061	NA
NA	MSTRG.13376	NA	-3.34031	0.000243173	NA
NA	MSTRG.13377	NA	-1.70564	1.3276e-05	NA
NA	MSTRG.3685	NA	-3.00044	0.00121874	NA
NA	MSTRG.16422	NA	6.24146	4.19426e-05	NA
NA	MSTRG.13443	NA	-5.39917	0.0415855	NA
NA	MSTRG.19568	NA	-24.3591	5.80556e-13	NA
NA	MSTRG.16498	NA	-4.07872	0.00445264	NA
NA	MSTRG.22266	NA	-1.29521	0.000795749	NA
NA	MSTRG.5527	NA	-2.86191	0.0356494	NA
NA	MSTRG.887	NA	-2.29844	0.0413904	NA
NA	MSTRG.13503	NA	-8.5814	0.000299464	NA
NA	MSTRG.568	NA	-9.07488	0.0382236	NA
NA	MSTRG.16745	NA	1.12721	0.0180279	NA
NA	MSTRG.1369	NA	-1.16843	0.0373956	NA
NA	MSTRG.13713	NA	-1.37113	0.0149988	NA
NA	MSTRG.13894	NA	-1.23699	0.0353412	NA
NA	MSTRG.3102	NA	-1.79819	0.00160334	NA
NA	MSTRG.13924	NA	-1.38178	0.0141905	NA
NA	MSTRG.1396	NA	1.22247	0.00155679	NA
NA	MSTRG.1399	NA	-2.03745	0.032671	NA
NA	MSTRG.13995	NA	2.01439	0.0471655	NA
NA	MSTRG.14002	NA	-1.04165	0.00738421	NA
NA	MSTRG.22724	NA	-1.79588	0.0454207	NA
NA	MSTRG.3314	NA	1.14847	0.038777	NA
NA	MSTRG.23719	NA	24.0578	1.03427e-12	NA
NA	MSTRG.22753	NA	24.0485	1.03427e-12	NA
NA	MSTRG.25729	NA	-2.54889	0.0135258	NA
NA	MSTRG.14090	NA	4.55414	0.0404258	NA
NA	MSTRG.22799	NA	-24.5244	4.01609e-13	NA
NA	MSTRG.22845	NA	-1.28437	0.0416888	NA
NA	MSTRG.24679	NA	1.23351	0.0450321	NA
NA	MSTRG.2385	NA	-6.35052	3.66688e-05	NA
NA	MSTRG.636	NA	-1.69262	0.0244298	NA
NA	MSTRG.22953	NA	1.09055	0.048844	NA
NA	MSTRG.6365	NA	-1.67201	0.0457281	NA
NA	MSTRG.22981	NA	1.07351	0.00311302	NA
NA	MSTRG.23011	NA	22.1782	7.62482e-11	NA
NA	MSTRG.643	NA	1.0748	0.0237102	NA
NA	MSTRG.14508	NA	1.06386	0.0355871	NA
NA	MSTRG.1453	NA	2.02643	0.019463	NA
NA	MSTRG.20404	NA	1.1354	0.0480819	NA
NA	MSTRG.26805	NA	-1.65828	0.0112494	NA
NA	MSTRG.24140	NA	-2.13544	0.0373956	NA
NA	MSTRG.14681	NA	1.95239	0.02916	NA
NA	MSTRG.3756	NA	-1.23142	0.000490426	NA
NA	MSTRG.3773	NA	-24.2911	6.70535e-13	NA
NA	MSTRG.21515	NA	1.92209	0.0431219	NA
NA	MSTRG.1476	NA	-23.2383	6.9507e-12	NA
NA	MSTRG.26136	NA	1.08378	0.0267454	NA
NA	MSTRG.6665	NA	-1.68294	0.0295715	NA
NA	MSTRG.24291	NA	-1.58078	0.00445264	NA
NA	MSTRG.20555	NA	-3.40661	0.0406996	NA
NA	MSTRG.389	NA	1.29441	0.01417	NA
NA	MSTRG.14915	NA	1.99864	0.00892973	NA
NA	MSTRG.6728	NA	1.183	0.0323206	NA
NA	MSTRG.21658	NA	-4.84902	0.00240793	NA
NA	MSTRG.14967	NA	-1.26324	0.00730644	NA
NA	MSTRG.986	NA	-1.88376	0.0283302	NA
NA	MSTRG.24470	NA	1.11183	0.000429425	NA
NA	MSTRG.4042	NA	1.11998	0.0358494	NA
NA	MSTRG.15031	NA	1.34836	0.0445817	NA
NA	MSTRG.15045	NA	2.30112	0.0318773	NA
NA	MSTRG.24573	NA	-1.28624	0.0333445	NA
NA	MSTRG.7036	NA	1.25202	0.0359041	NA
NA	MSTRG.7136	NA	1.9548	0.0435071	NA
NA	MSTRG.9974	NA	1.08987	0.0238449	NA
NA	MSTRG.15091	NA	-1.18498	0.0221663	NA
NA	MSTRG.7201	NA	-2.02744	0.0409469	NA
NA	MSTRG.7182	NA	-1.96207	0.0275081	NA
NA	MSTRG.4246	NA	-1.4184	0.00605578	NA
NA	MSTRG.16108	NA	1.05712	0.0165551	NA
NA	MSTRG.15158	NA	1.87862	0.021223	NA
NA	MSTRG.7467	NA	2.42388	0.0314398	NA
NA	MSTRG.16242	NA	1.84708	0.0476352	NA
NA	MSTRG.750	NA	-1.21236	0.0432583	NA
NA	MSTRG.15265	NA	-6.63251	0.0127356	NA
NA	MSTRG.15284	NA	-2.00944	0.00169742	NA
NA	MSTRG.24085	NA	-1.67862	0.0218484	NA
NA	MSTRG.7523	NA	1.33705	0.0459608	NA
NA	MSTRG.15319	NA	1.0927	0.0145252	NA
NA	MSTRG.2517	NA	-1.27551	0.0408287	NA
NA	MSTRG.16413	NA	-2.43763	0.00173046	NA
NA	MSTRG.24147	NA	1.32987	0.0376321	NA
NA	MSTRG.18429	NA	-1.46111	0.000101495	NA
NA	MSTRG.1551	NA	-1.13254	0.00929403	NA
NA	MSTRG.2868	NA	-24.1777	8.12653e-13	NA
NA	MSTRG.15654	NA	1.03307	0.038307	NA
NA	MSTRG.15655	NA	-1.29795	0.0366589	NA
NA	MSTRG.7938	NA	1.58055	0.0223375	NA
NA	MSTRG.1662	NA	25.0683	1.42174e-13	NA
NA	MSTRG.18525	NA	-1.15562	0.049912	NA
NA	MSTRG.15726	NA	1.19439	0.00121858	NA
NA	MSTRG.24315	NA	-1.67376	0.0164593	NA
NA	MSTRG.24344	NA	5.84298	0.0111451	NA
NA	MSTRG.8967	NA	-1.12591	0.0345483	NA
NA	MSTRG.15769	NA	1.2538	0.000750127	NA
NA	MSTRG.24400	NA	-1.57303	0.0166773	NA
NA	MSTRG.8151	NA	-1.24587	0.0454207	NA
NA	MSTRG.22527	NA	-2.22582	0.0197366	NA
NA	MSTRG.8189	NA	1.08494	0.0248205	NA
NA	MSTRG.15876	NA	1.25652	0.0389375	NA
NA	MSTRG.24543	NA	1.16441	0.00532889	NA
NA	MSTRG.5934	NA	-1.20687	0.00802344	NA
NA	MSTRG.24574	NA	-1.39312	0.00144877	NA
NA	MSTRG.27369	NA	2.23962	0.00577222	NA
NA	MSTRG.4234	NA	-1.03169	0.0436851	NA
NA	MSTRG.19075	NA	-23.4965	3.7138e-12	NA
NA	MSTRG.27396	NA	-2.81516	0.0141033	NA
NA	MSTRG.16067	NA	-24.9429	3.00796e-14	NA
NA	MSTRG.336	NA	-5.38644	0.0019389	NA
NA	MSTRG.23806	NA	1.18417	0.0423206	NA
NA	MSTRG.7290	NA	-1.31858	0.0267425	NA
NA	MSTRG.19325	NA	-1.23588	0.0246582	NA
NA	MSTRG.2928	NA	-3.18414	0.0263156	NA
NA	MSTRG.5154	NA	-1.0746	0.00390936	NA
NA	MSTRG.22160	NA	-1.15126	0.0482453	NA
NA	MSTRG.19490	NA	-24.6108	3.32872e-13	NA
NA	MSTRG.857	NA	-9.7005	0.0259847	NA
NA	MSTRG.27629	NA	-1.36586	0.000883038	NA
NA	MSTRG.23054	NA	-9.49656	0.0317874	NA
NA	MSTRG.2306	NA	-1.31059	0.0052512	NA
NA	MSTRG.3679	NA	1.35758	0.0221774	NA
NA	MSTRG.22212	NA	-1.23931	0.0294789	NA
NA	MSTRG.25360	NA	-5.54053	9.74883e-34	NA
NA	MSTRG.2801	NA	-1.12172	0.04061	NA
NA	MSTRG.26895	NA	1.25512	0.0318905	NA
NA	MSTRG.16896	NA	-1.20442	0.0422959	NA
NA	MSTRG.25404	NA	4.83607	0.000285868	NA
NA	MSTRG.8831	NA	-1.1501	0.0366589	NA
NA	MSTRG.9645	NA	8.9615	5.19871e-07	NA
NA	MSTRG.16702	NA	-1.47764	0.0388383	NA
NA	MSTRG.8886	NA	-1.29386	0.00273762	NA
NA	MSTRG.16768	NA	-1.72635	0.0196582	NA
NA	MSTRG.3927	NA	-4.80067	0.000381878	NA
NA	MSTRG.5781	NA	22.488	4.08378e-11	NA
NA	MSTRG.25585	NA	-10.9363	1.01501e-11	NA
NA	MSTRG.9021	NA	1.69745	0.00156169	NA
NA	MSTRG.6888	NA	-1.12564	0.0432269	NA
NA	MSTRG.202	NA	-5.59573	0.00435093	NA
NA	MSTRG.16904	NA	-1.83423	0.0320857	NA
NA	MSTRG.25676	NA	-1.08644	0.046471	NA
NA	MSTRG.23650	NA	-1.09046	0.0472117	NA
NA	MSTRG.9919	NA	1.41544	0.00880539	NA
NA	MSTRG.9119	NA	-5.4395	0.00880968	NA
NA	MSTRG.8315	NA	-6.75724	0.00896774	NA
NA	MSTRG.9136	NA	-1.89356	0.0263496	NA
NA	MSTRG.9162	NA	-1.19853	0.00213336	NA
NA	MSTRG.9182	NA	-4.84472	8.4883e-15	NA
NA	MSTRG.4441	NA	-1.14204	0.030254	NA
NA	MSTRG.18423	NA	-24.3919	5.54684e-13	NA
NA	MSTRG.2533	NA	2.12257	0.0148005	NA
NA	MSTRG.24176	NA	-1.01856	0.0260723	NA
NA	MSTRG.22060	NA	-2.37616	0.00958837	NA
NA	MSTRG.24919	NA	10.8795	0.00477978	NA
NA	MSTRG.25893	NA	-1.35583	0.000128874	NA
NA	MSTRG.9397	NA	-1.35077	0.00175044	NA
NA	MSTRG.25960	NA	2.62186	0.0397238	NA
NA	MSTRG.8558	NA	1.51238	0.000152534	NA
NA	MSTRG.21372	NA	-5.04113	2.97205e-06	NA
NA	MSTRG.7572	NA	-9.3834	0.0104237	NA
NA	MSTRG.4735	NA	1.14444	0.0398306	NA
NA	MSTRG.4741	NA	-1.61263	0.0324256	NA
NA	MSTRG.5262	NA	-3.79868	0.0435647	NA
NA	MSTRG.27260	NA	-9.19873	0.0334911	NA
NA	MSTRG.21760	NA	1.13226	0.0221663	NA
NA	MSTRG.23172	NA	1.53765	0.0269827	NA
NA	MSTRG.23211	NA	1.26801	0.0482453	NA
NA	MSTRG.4620	NA	-1.10838	0.0460065	NA
NA	MSTRG.19598	NA	21.9675	1.08991e-10	NA
NA	MSTRG.3027	NA	-1.19937	0.0333445	NA
NA	MSTRG.3913	NA	-24.8941	1.77917e-13	NA
NA	MSTRG.21648	NA	-6.22859	0.0356262	NA
NA	MSTRG.26633	NA	-1.11209	0.0375647	NA
NA	MSTRG.5263	NA	-1.67988	0.0360087	NA
NA	MSTRG.18676	NA	-1.29492	0.0149988	NA
NA	MSTRG.9977	NA	1.9155	0.0402665	NA
NA	MSTRG.4245	NA	-1.50266	0.0145983	NA
NA	MSTRG.4793	NA	-8.27555	5.64566e-11	NA
NA	MSTRG.6903	NA	-6.9973	0.0470829	NA
NA	MSTRG.18990	NA	24.2393	7.38427e-13	NA
NA	MSTRG.19066	NA	3.31593	0.0454044	NA
NA	MSTRG.4867	NA	-2.18078	0.0135203	NA
NA	MSTRG.23711	NA	1.13386	0.0454258	NA
NA	MSTRG.9363	NA	-3.20503	0.0376321	NA
NA	MSTRG.26610	NA	1.00434	0.0387172	NA
NA	MSTRG.19528	NA	-12.6303	2.19374e-05	NA
NA	MSTRG.22353	NA	1.06129	0.0404528	NA
NA	MSTRG.8682	NA	1.0563	0.0225168	NA
NA	MSTRG.575	NA	-8.74494	0.000517673	NA
NA	MSTRG.321	NA	-9.32823	3.22147e-08	NA
NA	MSTRG.7783	NA	-1.6769	0.044842	NA
NA	MSTRG.4605	NA	-3.27646	0.0333445	NA
NA	MSTRG.27512	NA	-24.8567	1.86578e-13	NA
NA	MSTRG.5102	NA	1.32673	0.0446224	NA
NA	MSTRG.26751	NA	-1.38491	0.000608648	NA
NA	MSTRG.7522	NA	22.6436	2.80403e-11	NA
NA	MSTRG.5558	NA	-22.4317	4.49402e-11	NA
NA	MSTRG.9403	NA	6.67956	0.000428075	NA
NA	MSTRG.3083	NA	-1.10002	0.0292221	NA
NA	MSTRG.3372	NA	1.01933	0.0467545	NA
NA	MSTRG.8947	NA	-1.65511	0.00980784	NA
NA	MSTRG.27630	NA	-8.19746	0.00174484	NA
NA	MSTRG.22294	NA	-1.09209	0.0299001	NA
NA	MSTRG.27259	NA	1.0769	0.0150304	NA
NA	MSTRG.582	NA	-1.4236	0.0122581	NA
NA	MSTRG.18463	NA	-1.39058	0.00614404	NA
NA	MSTRG.6617	NA	1.6587	0.0122515	NA
NA	MSTRG.6628	NA	1.26416	0.00546878	NA
NA	MSTRG.4114	NA	-25.0069	1.57351e-13	NA
NA	MSTRG.21630	NA	1.47353	0.0106946	NA
NA	MSTRG.19926	NA	-22.4565	4.30559e-11	NA
NA	MSTRG.6463	NA	-1.2858	0.0276695	NA
NA	MSTRG.6550	NA	-1.45311	0.0415855	NA
NA	MSTRG.25563	NA	-1.38764	0.0205642	NA
NA	MSTRG.9038	NA	-1.12967	0.0327486	NA
NA	MSTRG.27024	NA	-1.97644	0.0341297	NA
NA	MSTRG.20265	NA	-1.12843	0.0462825	NA
NA	MSTRG.821	NA	1.20722	0.000961883	NA
NA	MSTRG.3638	NA	-2.0506	0.00213336	NA
NA	MSTRG.24509	NA	-10.2212	0.015429	NA
NA	MSTRG.802	NA	1.21381	0.0236575	NA
NA	MSTRG.23408	NA	-1.09496	0.013346	NA
NA	MSTRG.22192	NA	-2.352	0.045979	NA
NA	MSTRG.27573	NA	1.31135	0.0297854	NA
NA	MSTRG.21550	NA	1.44375	0.0386943	NA
NA	MSTRG.4614	NA	1.22288	0.000210143	NA
NA	MSTRG.25390	NA	-1.1942	0.0351397	NA
NA	MSTRG.2976	NA	-1.02875	0.0436447	NA
NA	MSTRG.25545	NA	5.91481	0.0416182	NA
NA	MSTRG.7980	NA	-4.56746	0.0359161	NA
NA	MSTRG.20980	NA	-1.65446	0.00477267	NA
NA	MSTRG.8042	NA	-1.60687	0.0429565	NA
NA	MSTRG.5925	NA	-1.00141	0.0178379	NA
NA	MSTRG.786	NA	-1.04485	0.00340487	NA
NA	MSTRG.5808	NA	2.27478	0.0432745	NA
NA	MSTRG.24109	NA	-1.26119	0.000793718	NA
NA	MSTRG.9128	NA	1.18722	0.0169659	NA
NA	MSTRG.6370	NA	-2.31827	0.00160334	NA
