# Supplementary material for: A comprehensive transcriptomic analysis of the bisphenol A affected kidney in mice
Source: Front Mol Biosci. 2023 Nov 24;10:1260716. doi: 10.3389/fmolb.2023.1260716 (PMC10704486; doi:10.3389/fmolb.2023.1260716)
Supplement: Supplementary file 5 [file Table6.XLSX]

## Sheet: Supplementary Table 6
Functional category	Functional annotation name	Functional term ID	adjusted p-value	Term database size	Number of annotated DEGs	Intersected DEGs	Intersected gene names
GO:MF	structural constituent of ribosome	GO:0003735	2.8242993523866763e-20	351	441	42	RPL36A,RPS13,RPL31,RPLP1,RPS18-PS6,MRPL33,MRPS24,RPS18,FAU,RPL36A-PS1,RPS15A,GM2000,RPS25,RPS27A,RPS24,RPS19,RPS3,RPL12,NDUFA7,RPS10,RPL35,RPS7,RPS27RT,MRPL12,RPL32,RPL11,RPS16,RPL35A,RPS12,RPL17,RPL36,RPL22,RPL22L1,RPL9,RPS21,RPL41,RPS27,RPL34,RPS27L,RPS14,RPL13A,RPL39
GO:MF	structural molecule activity	GO:0005198	1.8298690718089982e-14	790	441	53	COL19A1,COL6A3,COL7A1,COL6A6,SHANK1,MYOM1,SSPO,HMCN1,COL4A6,LAMA5,RPL36A,RPS13,RPL31,RPLP1,RPS18-PS6,MRPL33,MRPS24,RPS18,FAU,RPL36A-PS1,RPS15A,GM2000,RPS25,RPS27A,RPS24,RPS19,RPS3,RPL12,NDUFA7,RPS10,RPL35,RPS7,RPS27RT,MRPL12,RPL32,RPL11,RPS16,RPL35A,RPS12,RPL17,RPL36,RPL22,RPL22L1,RPL9,RPS21,RPL41,RPS27,RPL34,RPS27L,RPS14,RPL13A,RPL39,ERC1
GO:MF	sulfotransferase activity	GO:0008146	0.04394949687777847	61	441	7	NDST1,NDST3,SULT1D1,SULT2A3,SULT1B1,SULT2A1,SULT2A2
GO:MF	transferase activity, transferring sulphur-containing groups	GO:0016782	0.044801775304343504	82	441	8	NDST1,NDST3,SULT1D1,TSTD1,SULT2A3,SULT1B1,SULT2A1,SULT2A2
GO:MF	mRNA 5'-UTR binding	GO:0048027	0.045314726389719694	27	441	5	IGF2BP1,RPS13,RPS7,RPL41,RPS14
GO:BP	translation	GO:0006412	2.939511588935509e-15	716	451	51	PER1,IGF2BP1,AGO3,PRKDC,AGO2,RPL36A,RPS13,RPL31,RPLP1,RPS18-PS6,MRPL33,MRPS24,RPS18,FAU,RPL36A-PS1,MCTS1,RPS15A,GM2000,RPS27A,RPS24,RPS19,RPS3,RPL12,NDUFA7,RPL35,RPS7,RPS27RT,MRPL12,RPL32,CPEB4,RPL11,RPS16,RPL35A,RPS12,RBM4,RPL17,RPL36,RPL22,RPL22L1,RPL9,RPS21,UQCC2,RPL41,RPS27,RPL34,RPS27L,CHCHD1,RPS14,RPL13A,RPL39,AARS
GO:BP	peptide biosynthetic process	GO:0043043	1.1152416746258228e-14	739	451	51	PER1,IGF2BP1,AGO3,PRKDC,AGO2,RPL36A,RPS13,RPL31,RPLP1,RPS18-PS6,MRPL33,MRPS24,RPS18,FAU,RPL36A-PS1,MCTS1,RPS15A,GM2000,RPS27A,RPS24,RPS19,RPS3,RPL12,NDUFA7,RPL35,RPS7,RPS27RT,MRPL12,RPL32,CPEB4,RPL11,RPS16,RPL35A,RPS12,RBM4,RPL17,RPL36,RPL22,RPL22L1,RPL9,RPS21,UQCC2,RPL41,RPS27,RPL34,RPS27L,CHCHD1,RPS14,RPL13A,RPL39,AARS
GO:BP	peptide metabolic process	GO:0006518	4.042278371966368e-14	910	451	56	PER1,IGF2BP1,GGA3,NAALADL1,CLIC6,AGO3,PRKDC,AGO2,RPL36A,RPS13,RPL31,RPLP1,RPS18-PS6,MRPL33,MRPS24,RPS18,FAU,RPL36A-PS1,MCTS1,RPS15A,GM2000,RPS27A,RPS24,RPS19,RPS3,RPL12,NDUFA7,RPL35,RPS7,RPS27RT,MRPL12,RPL32,CPEB4,RPL11,RPS16,RPL35A,RPS12,RBM4,RPL17,RPL36,GPX4,RPL22,RPL22L1,RPL9,RPS21,UQCC2,RPL41,RPS27,IMMP1L,RPL34,RPS27L,CHCHD1,RPS14,RPL13A,RPL39,AARS
GO:BP	cellular macromolecule biosynthetic process	GO:0034645	9.719690146126378e-13	1174	451	62	ZDHHC23,B3GALT5,NDST1,PER1,TET2,NDST3,IGF2BP1,HAS3,AGO3,PRKDC,AGO2,GFPT2,IRS2,RPL36A,RPS13,RPL31,RPLP1,RPS18-PS6,MRPL33,MRPS24,RPS18,FAU,RPL36A-PS1,MCTS1,RPS15A,GM2000,PIGP,RPS27A,RPS24,RPS19,RPS3,RPL12,NDUFA7,RPL35,RPS7,RPS27RT,MRPL12,RPL32,CPEB4,RPL11,RPS16,RPL35A,RPS12,RBM4,RPL17,RPL36,RPL22,RPL22L1,RPL9,GALNT14,RPS21,UQCC2,RPL41,RPS27,RPL34,RPS27L,CHCHD1,RPS14,RPL13A,RPL39,APOA1,AARS
GO:BP	amide biosynthetic process	GO:0043604	1.130182381452083e-12	857	451	52	PER1,IGF2BP1,AGO3,PRKDC,AGO2,RPL36A,RPS13,RPL31,RPLP1,RPS18-PS6,MRPL33,MRPS24,RPS18,FAU,RPL36A-PS1,MCTS1,RPS15A,GM2000,MPC1,RPS27A,RPS24,RPS19,RPS3,RPL12,NDUFA7,RPL35,RPS7,RPS27RT,MRPL12,RPL32,CPEB4,RPL11,RPS16,RPL35A,RPS12,RBM4,RPL17,RPL36,RPL22,RPL22L1,RPL9,RPS21,UQCC2,RPL41,RPS27,RPL34,RPS27L,CHCHD1,RPS14,RPL13A,RPL39,AARS
GO:BP	organonitrogen compound biosynthetic process	GO:1901566	2.5485209838461208e-11	1659	451	73	ZDHHC23,B3GALT5,NDST1,ADCY6,PER1,GUCY1A2,TET2,NDST3,IGF2BP1,HAS3,AGO3,PRKDC,NOS1,AGO2,GFPT2,RPL36A,GUK1,RPS13,RPL31,RPLP1,RPS18-PS6,MRPL33,NME2,MRPS24,RPS18,FAU,RPL36A-PS1,MCTS1,RPS15A,NDUFC2,GM2000,SAT1,PIGP,MPC1,RPS27A,RPS24,ATP5J2,RPS19,ATP5L,RPS3,RPL12,NDUFA7,RPL35,RPS7,RPS27RT,MRPL12,RPL32,CPEB4,RPL11,RPS16,RPL35A,RPS12,RBM4,RPL17,RPL36,RPL22,RPL22L1,RPL9,GALNT14,RPS21,UQCC2,RPL41,RPS27,ATP5…
GO:BP	cellular amide metabolic process	GO:0043603	1.4578430263726276e-10	1170	451	58	PER1,IGF2BP1,GGA3,NAALADL1,CLIC6,AGO3,PRKDC,AGO2,RPL36A,RPS13,RPL31,RPLP1,RPS18-PS6,MRPL33,MRPS24,RPS18,FAU,RPL36A-PS1,MCTS1,RPS15A,GM2000,MPC1,RPS27A,RPS24,RPS19,RPS3,RPL12,NDUFA7,RPL35,RPS7,RPS27RT,MRPL12,RPL32,CPEB4,RPL11,RPS16,RPL35A,RPS12,RBM4,RPL17,RPL36,GPX4,NUDT8,RPL22,RPL22L1,RPL9,RPS21,UQCC2,RPL41,RPS27,IMMP1L,RPL34,RPS27L,CHCHD1,RPS14,RPL13A,RPL39,AARS
GO:BP	cytoplasmic translation	GO:0002181	1.3466918739278017e-9	115	451	18	IGF2BP1,RPL36A,RPL31,RPLP1,MCTS1,RPL32,CPEB4,RPL11,RPL35A,RBM4,RPL22,RPL22L1,RPL9,RPS21,RPL41,RPL13A,RPL39,AARS
GO:BP	organonitrogen compound metabolic process	GO:1901564	2.9586125967594255e-8	6512	451	170	CHRNB2,CAPN11,ZDHHC23,ATM,B3GALT5,COL6A3,PEAK1,GPLD1,HERC1,NDST1,HIPK2,ADAM1A,MAST3,USP34,COL7A1,ROS1,PTPRD,LIME1,KMT5B,CUL4A,ADCY6,NKTR,IRF4,AKAP8L,PER1,ADAM1B,GUCY1A2,TET2,CLK2,RNF31,MAP4K4,CSNK1G3,NDST3,SIK2,TOPORS,ADAM19,WNK1,TBC1D24,IGF2BP1,GGA3,HAS3,AKT3,ADAM12,CHD3,BOD1L,GAN,ARIH2,ZER1,NAALADL1,NLRC3,ALPK1,CLIC6,PRRT1,SSPO,CIT,NOS1AP,AGO3,SPRED3,PRKDC,NOS1,MAST2,F5,AGO2,FLNA,CBL,PTPN14,SET…
GO:BP	cellular macromolecule metabolic process	GO:0044260	3.769013412629298e-7	5820	451	153	ZDHHC23,ATM,B3GALT5,COL6A3,PEAK1,GPLD1,HERC1,NDST1,HIPK2,MAST3,USP34,COL7A1,ROS1,PTPRD,LIME1,KMT5B,CUL4A,NKTR,IRF4,AKAP8L,PER1,TET2,CLK2,ZFP57,RNF31,MAP4K4,CSNK1G3,NDST3,SIK2,TOPORS,XNTRPC,WNK1,TBC1D24,IGF2BP1,HAS3,AKT3,CHD3,BOD1L,GAN,ARIH2,ZER1,NLRC3,ALPK1,PRRT1,CIT,NOS1AP,AGO3,SPRED3,PRKDC,NOS1,MAST2,AGO2,FLNA,CBL,PTPN14,TONSL,SETD1B,KMT2B,TOP3B,HDAC7,GFPT2,ANKRD17,ADRA1A,FNDC1,IRS2,RPL36A,LSM5…
GO:BP	cellular protein metabolic process	GO:0044267	3.978232344077846e-7	4958	451	136	ZDHHC23,ATM,B3GALT5,COL6A3,PEAK1,GPLD1,HERC1,NDST1,HIPK2,MAST3,USP34,COL7A1,ROS1,PTPRD,LIME1,KMT5B,CUL4A,NKTR,IRF4,AKAP8L,PER1,TET2,CLK2,RNF31,MAP4K4,CSNK1G3,SIK2,TOPORS,WNK1,TBC1D24,IGF2BP1,AKT3,CHD3,BOD1L,GAN,ARIH2,ZER1,NLRC3,ALPK1,PRRT1,CIT,NOS1AP,AGO3,SPRED3,PRKDC,NOS1,MAST2,AGO2,FLNA,CBL,PTPN14,SETD1B,KMT2B,HDAC7,GFPT2,ADRA1A,FNDC1,RPL36A,RPS13,SPINK8,RPL31,SEC61B,MED21,TSPO,RPLP1,RPS18-PS6,…
GO:BP	protein metabolic process	GO:0019538	4.2536088245795764e-7	5623	451	149	CAPN11,ZDHHC23,ATM,B3GALT5,COL6A3,PEAK1,GPLD1,HERC1,NDST1,HIPK2,ADAM1A,MAST3,USP34,COL7A1,ROS1,PTPRD,LIME1,KMT5B,CUL4A,NKTR,IRF4,AKAP8L,PER1,ADAM1B,TET2,CLK2,RNF31,MAP4K4,CSNK1G3,NDST3,SIK2,TOPORS,ADAM19,WNK1,TBC1D24,IGF2BP1,GGA3,AKT3,ADAM12,CHD3,BOD1L,GAN,ARIH2,ZER1,NAALADL1,NLRC3,ALPK1,PRRT1,SSPO,CIT,NOS1AP,AGO3,SPRED3,PRKDC,NOS1,MAST2,F5,AGO2,FLNA,CBL,PTPN14,SETD1B,KMT2B,HDAC7,GFPT2,ADRA1A,FND…
GO:BP	oxidative phosphorylation	GO:0006119	5.266211846595606e-7	124	451	16	COX7B,UQCRH,MT-CO3,NDUFB8,NDUFC2,DNAJC15,UQCRQ,ATP5J2,CHCHD2,COX7A2,NDUFA7,COX7C,MT-ND1,UQCC2,ATP5E,COA6
GO:BP	cellular nitrogen compound biosynthetic process	GO:0044271	0.000002001179076818739	4774	451	130	PEG3,FOXN3,ATM,ZFP169,H4C14,KLF12,HIPK2,ZFP182,LIME1,ADCY6,IRF4,AKAP8L,PER1,GUCY1A2,TET2,ZFP57,RNF31,MED13L,TOPORS,SPEN,IGF2BP1,HAS3,CHD3,ZBTB37,ULBP1,ZIM1,NLRC3,ATN1,AGO3,DIDO1,PRKDC,NOS1,GM20605,AGO2,PER2,FUBP1,FLNA,PTPN14,KMT2B,CACNA1D,KLF7,ZFP142,HDAC7,GFPT2,MLXIP,ITPA,RPL36A,GUK1,RPS13,RPL31,CHRAC1,METTL23,MED21,TSPO,RPLP1,RPS18-PS6,NR2F2,MRPL33,NME2,MRPS24,RPS18,COMMD6,FAU,RPL36A-PS1,MCTS1,…
GO:BP	ribosomal small subunit biogenesis	GO:0042274	0.0000024314976542613724	68	451	12	PRKDC,RPS25,RPS24,RPS19,RPS7,RPS27RT,RPS16,RPS21,RPS27,RPS27L,RPS14,RRP36
GO:BP	mitochondrial ATP synthesis coupled electron transport	GO:0042775	0.00001074295797521413	77	451	12	UQCRH,MT-CO3,NDUFB8,NDUFC2,DNAJC15,UQCRQ,CHCHD2,COX7A2,NDUFA7,COX7C,MT-ND1,COA6
GO:BP	ATP synthesis coupled electron transport	GO:0042773	0.000014534464501066307	79	451	12	UQCRH,MT-CO3,NDUFB8,NDUFC2,DNAJC15,UQCRQ,CHCHD2,COX7A2,NDUFA7,COX7C,MT-ND1,COA6
GO:BP	ribosomal small subunit assembly	GO:0000028	0.000030498236957138727	19	451	7	PRKDC,RPS25,RPS19,RPS27RT,RPS27,RPS27L,RPS14
GO:BP	cellular biosynthetic process	GO:0044249	0.00005178989263052273	5701	451	143	PEG3,FOXN3,ZDHHC23,ATM,B3GALT5,ZFP169,H4C14,KLF12,NDST1,HIPK2,ZFP182,LIME1,ADCY6,IRF4,AKAP8L,PER1,GUCY1A2,TET2,CLK2,ZFP57,RNF31,MED13L,NDST3,TOPORS,SPEN,IGF2BP1,HAS3,CHD3,ZBTB37,ULBP1,ZIM1,NLRC3,TBXAS1,ATN1,AGO3,DIDO1,PRKDC,NOS1,GM20605,AGO2,PER2,FUBP1,FLNA,PTPN14,KMT2B,CACNA1D,KLF7,ZFP142,HDAC7,GFPT2,MLXIP,EFR3B,IRS2,ITPA,RPL36A,GUK1,RPS13,RPL31,CHRAC1,METTL23,MED21,TSPO,RPLP1,RPS18-PS6,NR2F2,MR…
GO:BP	macromolecule biosynthetic process	GO:0009059	0.00007119803178054859	4797	451	125	PEG3,FOXN3,ZDHHC23,ATM,B3GALT5,ZFP169,H4C14,KLF12,NDST1,HIPK2,ZFP182,LIME1,IRF4,AKAP8L,PER1,TET2,ZFP57,RNF31,MED13L,NDST3,TOPORS,SPEN,IGF2BP1,HAS3,CHD3,ZBTB37,ZIM1,NLRC3,ATN1,AGO3,DIDO1,PRKDC,NOS1,GM20605,AGO2,PER2,FUBP1,FLNA,PTPN14,KMT2B,CACNA1D,KLF7,ZFP142,HDAC7,GFPT2,MLXIP,IRS2,RPL36A,RPS13,RPL31,CHRAC1,METTL23,MED21,RPLP1,RPS18-PS6,NR2F2,MRPL33,NME2,MRPS24,RPS18,COMMD6,FAU,RPL36A-PS1,MCTS1,RP…
GO:BP	organic substance biosynthetic process	GO:1901576	0.00011287206506508395	5770	451	143	PEG3,FOXN3,ZDHHC23,ATM,B3GALT5,ZFP169,H4C14,KLF12,NDST1,HIPK2,ZFP182,LIME1,ADCY6,IRF4,AKAP8L,PER1,GUCY1A2,TET2,CLK2,ZFP57,RNF31,MED13L,NDST3,TOPORS,SPEN,IGF2BP1,HAS3,CHD3,ZBTB37,PPIP5K1,ZIM1,NLRC3,TBXAS1,ATN1,AGO3,DIDO1,PRKDC,NOS1,GM20605,AGO2,PER2,FUBP1,FLNA,PTPN14,KMT2B,CACNA1D,KLF7,ZFP142,HDAC7,GFPT2,MLXIP,EFR3B,IRS2,ITPA,RPL36A,GUK1,RPS13,RPL31,CHRAC1,METTL23,MED21,TSPO,RPLP1,RPS18-PS6,NR2F2,…
GO:BP	biosynthetic process	GO:0009058	0.00011341550542234239	5876	451	145	PEG3,FOXN3,ZDHHC23,ATM,B3GALT5,ZFP169,H4C14,KLF12,NDST1,HIPK2,ZFP182,LIME1,ADCY6,IRF4,AKAP8L,PER1,GUCY1A2,TET2,CLK2,ZFP57,RNF31,MED13L,NDST3,TOPORS,SPEN,IGF2BP1,HAS3,CHD3,ZBTB37,ULBP1,PPIP5K1,ZIM1,NLRC3,TBXAS1,ATN1,AGO3,DIDO1,PRKDC,NOS1,GM20605,AGO2,PER2,FUBP1,FLNA,PTPN14,KMT2B,CACNA1D,KLF7,ZFP142,HDAC7,GFPT2,MLXIP,EFR3B,IRS2,ITPA,RPL36A,GUK1,RPS13,RPL31,CHRAC1,METTL23,MED21,TSPO,RPLP1,RPS18-PS6,…
GO:BP	aerobic respiration	GO:0009060	0.0001134260397581696	179	451	16	COX7B,UQCRH,MT-CO3,NDUFB8,NDUFC2,DNAJC15,UQCRQ,ATP5J2,CHCHD2,COX7A2,NDUFA7,COX7C,MT-ND1,UQCC2,ATP5E,COA6
GO:BP	aerobic electron transport chain	GO:0019646	0.00020543958236092388	64	451	10	UQCRH,MT-CO3,NDUFB8,NDUFC2,DNAJC15,UQCRQ,COX7A2,NDUFA7,COX7C,MT-ND1
GO:BP	ATP metabolic process	GO:0046034	0.00033498584605495195	272	451	19	GUK1,TSPO,COX7B,UQCRH,MT-CO3,NDUFB8,NDUFC2,DNAJC15,UQCRQ,ATP5J2,CHCHD2,ATP5L,COX7A2,NDUFA7,COX7C,MT-ND1,UQCC2,ATP5E,COA6
GO:BP	respiratory electron transport chain	GO:0022904	0.0005159867364625877	108	451	12	UQCRH,MT-CO3,NDUFB8,NDUFC2,DNAJC15,UQCRQ,CHCHD2,COX7A2,NDUFA7,COX7C,MT-ND1,COA6
GO:BP	electron transport chain	GO:0022900	0.0007339183452189314	133	451	13	COX7B,UQCRH,MT-CO3,NDUFB8,NDUFC2,DNAJC15,UQCRQ,CHCHD2,COX7A2,NDUFA7,COX7C,MT-ND1,COA6
GO:BP	rRNA processing	GO:0006364	0.0011604040984775138	212	451	16	PRKDC,GM2000,RPS25,RPS24,NPM3,RPS19,RPL35,RPS7,RPS27RT,RPL11,RPS16,RPL35A,RPS21,RPS27,RPS14,RRP36
GO:BP	cellular respiration	GO:0045333	0.0013273575438165625	241	451	17	COX7B,UQCRH,MT-CO3,NDUFB8,NDUFC2,DNAJC15,UQCRQ,ATP5J2,CHCHD2,COX7A2,NDUFA7,COX7C,MTLN,MT-ND1,UQCC2,ATP5E,COA6
GO:BP	mitochondrion organization	GO:0007005	0.0028120647115187592	540	451	26	ATG9A,AKT3,CNTNAP1,TOMM20,DYNLT1B,TSPO,ALKBH7,NDUFB8,NDUFC2,COX16,DNAJC15,CHCHD2,FMC1,NDUFB2,COX7A2,DYNLT1A,MFF,TOMM5,PAM16,COX20,PET100,MT-ND1,NDUFB1,UQCC2,IMMP1L,NDUFB4
GO:BP	ribosome biogenesis	GO:0042254	0.005043302607050539	295	451	18	CUL4A,PRKDC,GM2000,RPS25,RPS24,NPM3,RPS19,RPL35,RPS7,RPS27RT,RPL11,RPS16,RPL35A,RPS21,RPS27,RPS27L,RPS14,RRP36
GO:BP	rRNA metabolic process	GO:0016072	0.008640117932474569	247	451	16	PRKDC,GM2000,RPS25,RPS24,NPM3,RPS19,RPL35,RPS7,RPS27RT,RPL11,RPS16,RPL35A,RPS21,RPS27,RPS14,RRP36
GO:BP	mitochondrial respiratory chain complex assembly	GO:0033108	0.009599148080837614	96	451	10	NDUFB8,NDUFC2,COX16,NDUFB2,COX20,PET100,MT-ND1,NDUFB1,UQCC2,NDUFB4
GO:BP	ribosome assembly	GO:0042255	0.020363044752736432	63	451	8	PRKDC,RPS25,RPS19,RPS27RT,RPL11,RPS27,RPS27L,RPS14
GO:BP	energy derivation by oxidation of organic compounds	GO:0015980	0.02104615576454219	327	451	18	IRS2,COX7B,UQCRH,MT-CO3,NDUFB8,NDUFC2,DNAJC15,UQCRQ,ATP5J2,CHCHD2,COX7A2,NDUFA7,COX7C,MTLN,MT-ND1,UQCC2,ATP5E,COA6
GO:BP	organelle organization	GO:0006996	0.0478110359086539	3787	451	94	CEP350,ATM,H4C14,MAST3,UBN2,PTPRD,KMT5B,SORBS2,AKAP8L,PPFIA1,TET2,SHANK1,ZFP57,ATG9A,MYOM1,AKT3,CHD3,VAMP1,GAN,NTNG2,PLEKHG2,CORO6,MYO18A,KIF24,ALPK1,FMNL1,CIT,HMCN1,NOS1AP,NAV3,PRKDC,FLNA,WDR62,LAMA5,CNTNAP1,SETD1B,KMT2B,TOP3B,HDAC7,ITPA,TOMM20,DYNLT1B,CHRAC1,CENPP,TSPO,PRUNE1,ALKBH7,ACTR6,NDUFB8,PDCD10,MCTS1,NDUFC2,COX16,DNAJC15,RPS25,SELENOF,S100A10,CENPX,H4C3,NPM3,RPS19,CHCHD2,RPS3,XLR,FMC1,N…
GO:CC	cytosolic ribosome	GO:0022626	2.288876226644989e-31	111	448	34	RPL36A,RPS13,RPL31,RPLP1,RPS18,FAU,RPL36A-PS1,MCTS1,RPS15A,GM2000,RPS25,RPS27A,RPS24,RPS19,RPS3,RPL12,RPS10,RPL35,RPS7,RPS27RT,RPL32,RPL11,RPS16,RPL35A,RPL22,RPL9,RPS21,RPL41,RPS27,RPL34,RPS27L,RPS14,RPL13A,RPL39
GO:CC	ribosomal subunit	GO:0044391	3.9968191626199484e-29	200	448	40	RPL36A,RPS13,RPL31,RPLP1,RPS18-PS6,MRPL33,MRPS24,RPS18,FAU,RPL36A-PS1,MCTS1,RPS15A,GM2000,RPS25,RPS27A,RPS24,RPS19,RPS3,RPL12,RPS10,RPL35,RPS7,RPS27RT,MRPL12,RPL32,RPL11,RPS16,RPL35A,RPL17,RPL22,RPL9,RPS21,RPL41,RPS27,RPL34,RPS27L,RPS14,RPL13A,RPL39,MRPL53
GO:CC	ribosome	GO:0005840	4.538154128795145e-21	419	448	45	RPL36A,RPS13,RPL31,RPLP1,RPS18-PS6,MRPL33,MRPS24,RPS18,FAU,RPL36A-PS1,MCTS1,RPS15A,GM2000,RPS25,RPS27A,RPS24,RPS19,RPS3,RPL12,NDUFA7,RPS10,RPL35,RPS7,RPS27RT,MRPL12,RPL32,RPL11,RPS16,RPL35A,RPS12,RPL17,RPL36,RPL22,RPL22L1,RPL9,RPS21,RPL41,RPS27,RPL34,RPS27L,CHCHD1,RPS14,RPL13A,RPL39,MRPL53
GO:CC	cytosolic small ribosomal subunit	GO:0022627	2.974509850136847e-18	46	448	18	RPS13,RPS18,FAU,MCTS1,RPS15A,RPS25,RPS27A,RPS24,RPS19,RPS3,RPS10,RPS7,RPS27RT,RPS16,RPS21,RPS27,RPS27L,RPS14
GO:CC	small ribosomal subunit	GO:0015935	5.703890916532667e-16	80	448	20	RPS13,RPS18-PS6,MRPS24,RPS18,FAU,MCTS1,RPS15A,RPS25,RPS27A,RPS24,RPS19,RPS3,RPS10,RPS7,RPS27RT,RPS16,RPS21,RPS27,RPS27L,RPS14
GO:CC	cytoplasm	GO:0005737	4.302034182128282e-15	11416	448	276	CAPN11,PEG3,ZDHHC23,CEP350,ATM,B3GALT5,PEAK1,GPLD1,HERC1,KLF12,NDST1,HIPK2,STAC3,KCNC3,MYO9B,USP34,PLA2G4B,GRIN3B,ROS1,SORBS2,GM49601,NKTR,IRF4,DNHD1,AKAP8L,PER1,SLC39A2,GUCY1A2,PPFIA1,RAPH1,SHANK1,RNF31,CSNK1G3,ARHGAP33,NDST3,CRACR2A,ADAM19,ATG9A,MYOM1,WNK1,TBC1D24,IGF2BP1,GGA3,KIF21B,HAS3,AKT3,CHD3,MROH7,ULBP1,PPIP5K1,VAMP1,GAN,RASGRP2,ARIH2,SLC25A27,NLRC3,NXF1,ARHGAP27,MYO18A,EFCC1,KIF24,ALPK1…
GO:CC	mitochondrial envelope	GO:0005740	7.459291161405059e-14	753	448	49	SLC25A27,NOS1,MUC20,FNDC1,TOMM20,PIGBOS1,TSPO,COX7B,UQCRH,NME2,MT-CO3,NDUFB8,ATP5MPL,NDUFC2,COX16,DNAJC15,UQCRQ,NDUFA4,MPC1,ATP5J2,CHCHD2,ATP5L,RPS3,TIMM8B,NDUFB2,COX7A2,NDUFA7,COX7C,BCL2A1B,CHCHD7,CMC4,MFF,TOMM5,MTLN,GPX4,PAM16,COX20,PET100,MT-ND1,NDUFB1,UQCC2,IMMP1L,ATP5MD,ATP5E,COA6,NDUFB4,TMEM256,BCL2A1D,DHRS13
GO:CC	cytosolic large ribosomal subunit	GO:0022625	1.1650036784041181e-12	63	448	16	RPL36A,RPL31,RPLP1,RPL36A-PS1,GM2000,RPL12,RPL35,RPL32,RPL11,RPL35A,RPL22,RPL9,RPL41,RPL34,RPL13A,RPL39
GO:CC	mitochondrial membrane	GO:0031966	1.4556540231939958e-12	693	448	45	SLC25A27,NOS1,MUC20,FNDC1,TOMM20,PIGBOS1,TSPO,COX7B,UQCRH,NME2,MT-CO3,NDUFB8,ATP5MPL,NDUFC2,COX16,DNAJC15,UQCRQ,NDUFA4,MPC1,ATP5J2,ATP5L,RPS3,TIMM8B,NDUFB2,COX7A2,NDUFA7,COX7C,BCL2A1B,MFF,TOMM5,MTLN,GPX4,PAM16,COX20,PET100,MT-ND1,NDUFB1,UQCC2,IMMP1L,ATP5MD,ATP5E,NDUFB4,TMEM256,BCL2A1D,DHRS13
GO:CC	inner mitochondrial membrane protein complex	GO:0098800	1.6243192483061957e-12	149	448	22	COX7B,UQCRH,MT-CO3,NDUFB8,ATP5MPL,NDUFC2,DNAJC15,UQCRQ,NDUFA4,ATP5J2,ATP5L,NDUFB2,COX7A2,NDUFA7,COX7C,PAM16,MT-ND1,NDUFB1,IMMP1L,ATP5MD,ATP5E,NDUFB4
GO:CC	large ribosomal subunit	GO:0015934	5.866954905460871e-12	125	448	20	RPL36A,RPL31,RPLP1,MRPL33,RPL36A-PS1,GM2000,RPL12,RPL35,MRPL12,RPL32,RPL11,RPL35A,RPL17,RPL22,RPL9,RPL41,RPL34,RPL13A,RPL39,MRPL53
GO:CC	mitochondrial protein-containing complex	GO:0098798	2.3988780512834993e-11	292	448	28	TOMM20,COX7B,UQCRH,MRPL33,MRPS24,MT-CO3,NDUFB8,ATP5MPL,NDUFC2,DNAJC15,UQCRQ,NDUFA4,ATP5J2,ATP5L,NDUFB2,COX7A2,NDUFA7,COX7C,MRPL12,TOMM5,PAM16,MT-ND1,NDUFB1,IMMP1L,ATP5MD,ATP5E,NDUFB4,MRPL53
GO:CC	mitochondrial inner membrane	GO:0005743	5.461698950744588e-10	461	448	33	COX7B,UQCRH,MT-CO3,NDUFB8,ATP5MPL,NDUFC2,COX16,DNAJC15,UQCRQ,NDUFA4,MPC1,ATP5J2,ATP5L,RPS3,TIMM8B,NDUFB2,COX7A2,NDUFA7,COX7C,MTLN,GPX4,PAM16,COX20,PET100,MT-ND1,NDUFB1,UQCC2,IMMP1L,ATP5MD,ATP5E,NDUFB4,TMEM256,DHRS13
GO:CC	mitochondrion	GO:0005739	1.6175517411904053e-9	1921	448	74	ATG9A,VAMP1,SLC25A27,NOS1AP,NOS1,AGO2,MUC20,FNDC1,TOMM20,DYNLT1B,PIGBOS1,TSPO,COX7B,UQCRH,ALKBH7,MRPL33,NME2,MRPS24,MT-CO3,NDUFB8,ATP5MPL,RPS15A,NDUFC2,COX16,ZBED5,DNAJC15,UQCRQ,NDUFA4,MPC1,ATP5J2,CHCHD2,ATP5L,RPS3,TIMM8B,FMC1,NDUFB2,COX7A2,NDUFA7,COX7C,DYNLT1A,BCL2A1B,CHCHD7,MRPL12,CMC4,LYRM1,RPL35A,SMIM26,MFF,TOMM5,MTLN,GPX4,PAM16,COX20,NUDT8,TSTD1,PET100,MT-ND1,NDUFB1,UQCC2,PFDN4,IMMP1L,ATP5MD…
GO:CC	organelle envelope	GO:0031967	2.834746087165348e-9	1210	448	55	SLC25A27,NXF1,NOS1AP,NOS1,MUC20,ANKRD17,ADRA1A,FNDC1,TOMM20,PIGBOS1,TSPO,COX7B,UQCRH,NME2,MT-CO3,NDUFB8,ATP5MPL,NDUFC2,COX16,DNAJC15,UQCRQ,NDUFA4,MPC1,ATP5J2,CHCHD2,ATP5L,RPS3,TIMM8B,NDUFB2,COX7A2,NDUFA7,COX7C,BCL2A1B,CHCHD7,IL15RA,CMC4,GCHFR,MFF,TOMM5,MTLN,GPX4,PAM16,COX20,PET100,MT-ND1,NDUFB1,UQCC2,IMMP1L,ATP5MD,ATP5E,COA6,NDUFB4,TMEM256,BCL2A1D,DHRS13
GO:CC	envelope	GO:0031975	2.834746087165348e-9	1210	448	55	SLC25A27,NXF1,NOS1AP,NOS1,MUC20,ANKRD17,ADRA1A,FNDC1,TOMM20,PIGBOS1,TSPO,COX7B,UQCRH,NME2,MT-CO3,NDUFB8,ATP5MPL,NDUFC2,COX16,DNAJC15,UQCRQ,NDUFA4,MPC1,ATP5J2,CHCHD2,ATP5L,RPS3,TIMM8B,NDUFB2,COX7A2,NDUFA7,COX7C,BCL2A1B,CHCHD7,IL15RA,CMC4,GCHFR,MFF,TOMM5,MTLN,GPX4,PAM16,COX20,PET100,MT-ND1,NDUFB1,UQCC2,IMMP1L,ATP5MD,ATP5E,COA6,NDUFB4,TMEM256,BCL2A1D,DHRS13
GO:CC	respiratory chain complex	GO:0098803	5.115917352307948e-9	89	448	15	COX7B,UQCRH,MT-CO3,NDUFB8,NDUFC2,UQCRQ,NDUFA4,NDUFB2,COX7A2,NDUFA7,COX7C,MT-ND1,NDUFB1,COA6,NDUFB4
GO:CC	protein-containing complex	GO:0032991	7.027113895866297e-9	6977	448	178	CHRNB2,COL19A1,ATM,COL6A3,H4C14,HIPK2,STAC3,KCNC3,MYO9B,COL7A1,GRIN3B,ROS1,LIME1,COL6A6,CUL4A,GM49601,IRF4,DNHD1,AKAP8L,GABRE,PPFIA1,RNF31,MED13L,C1QL3,ARHGAP33,TOPORS,XNTRPC,SPEN,IGF2BP1,GGA3,CHD3,ITGA10,VAMP1,BOD1L,GAN,NTNG2,ARIH2,ZER1,NXF1,MYO18A,KIF24,CLIC6,AGO3,DNAH10,CDH24,PRKDC,NOS1,COL4A6,AGO2,FLNA,CBL,LAMA5,TONSL,SETD1B,KMT2B,TOP3B,CACNA1D,HDAC7,ATP11A,IRS2,RPL36A,LSM5,TOMM20,RPS13,DYNLT…
GO:CC	organelle inner membrane	GO:0019866	1.4446371372428714e-8	521	448	33	COX7B,UQCRH,MT-CO3,NDUFB8,ATP5MPL,NDUFC2,COX16,DNAJC15,UQCRQ,NDUFA4,MPC1,ATP5J2,ATP5L,RPS3,TIMM8B,NDUFB2,COX7A2,NDUFA7,COX7C,MTLN,GPX4,PAM16,COX20,PET100,MT-ND1,NDUFB1,UQCC2,IMMP1L,ATP5MD,ATP5E,NDUFB4,TMEM256,DHRS13
GO:CC	respirasome	GO:0070469	1.8406354199841515e-8	97	448	15	COX7B,UQCRH,MT-CO3,NDUFB8,NDUFC2,UQCRQ,NDUFA4,NDUFB2,COX7A2,NDUFA7,COX7C,MT-ND1,NDUFB1,COA6,NDUFB4
GO:CC	mitochondrial respirasome	GO:0005746	6.359328127432509e-8	89	448	14	COX7B,UQCRH,MT-CO3,NDUFB8,NDUFC2,UQCRQ,NDUFA4,NDUFB2,COX7A2,NDUFA7,COX7C,MT-ND1,NDUFB1,NDUFB4
GO:CC	membrane protein complex	GO:0098796	0.000009604819286182895	1194	448	47	CHRNB2,STAC3,KCNC3,GRIN3B,LIME1,GABRE,RNF31,XNTRPC,ITGA10,VAMP1,CLIC6,CDH24,CBL,CACNA1D,TOMM20,SEC61B,COX7B,UQCRH,SSR4,MT-CO3,NDUFB8,ATP5MPL,NDUFC2,ATP6V0B,DNAJC15,UQCRQ,S100A10,PIGP,NDUFA4,ATP6V0E,GNG11,ATP5J2,ATP5L,NDUFB2,COX7A2,NDUFA7,COX7C,TOMM5,PAM16,MT-ND1,NDUFB1,IMMP1L,ATP5MD,ATP5E,COA6,NDUFB4,SEC61G
GO:CC	synapse	GO:0045202	0.00003957477579945591	1499	448	53	CHRNB2,STAC3,KCNC3,GRIN3B,PTPRD,SORBS2,GM49601,GABRE,PPFIA1,SHANK1,ARHGAP33,EFNB3,ATG9A,TBC1D24,IGF2BP1,PTCHD1,VAMP1,NTNG2,RASGRP2,GPC6,PRRT1,STON1,NOS1AP,NOS1,FUBP1,FLNA,LAMA5,CNTNAP1,CACNA1D,SHISA7,ADRA1A,MYCBPAP,RPS13,RPL31,PVALB,PSMA7,RPS18,RPS25,RPS19,RPS3,RPL12,RPS7,RPS27RT,CPEB4,RPL11,MFF,RPL22,RPL9,RPS21,RPS27,RPS14,GM20708,ERC1
GO:CC	intracellular anatomical structure	GO:0005622	0.000062753673444047	17357	448	335	CAPN11,PEG3,FOXN3,ZDHHC23,CEP350,ATM,B3GALT5,PEAK1,AMIGO2,GPLD1,H4C14,HERC1,KLF12,NDST1,HIPK2,STAC3,KCNC3,MYO9B,USP34,PLA2G4B,UBN2,GRIN3B,ROS1,KMT5B,SORBS2,GM49601,NKTR,IRF4,DNHD1,AKAP8L,PER1,SLC39A2,GUCY1A2,PPFIA1,RAPH1,TET2,SHANK1,CLK2,ZFP57,RNF31,MED13L,CSNK1G3,ARHGAP33,NDST3,TOPORS,CRACR2A,XNTRPC,ADAM19,ATG9A,MYOM1,WNK1,SPEN,TBC1D24,IGF2BP1,GGA3,KIF21B,HAS3,AKT3,ADAM12,CHD3,MROH7,ZBTB37,LENG8…
GO:CC	cytochrome complex	GO:0070069	0.00007322350625360253	40	448	8	COX7B,UQCRH,MT-CO3,UQCRQ,NDUFA4,COX7A2,COX7C,COA6
GO:CC	polysome	GO:0005844	0.00008452573684539387	72	448	10	AGO2,RPL36A,RPL31,RPS25,RPS3,RPL32,RPL11,RPS21,RPL41,RPL39
GO:CC	cytosol	GO:0005829	0.00019498080997638152	4082	448	106	KLF12,STAC3,USP34,PLA2G4B,IRF4,PER1,PPFIA1,RAPH1,RNF31,WNK1,IGF2BP1,KIF21B,ULBP1,PPIP5K1,RASGRP2,NLRC3,EFCC1,ALPK1,FMNL1,TBXAS1,CIT,NOS1AP,PRRC2A,AGO3,NOS1,AGO2,PER2,FLNA,WDR62,CBL,MUC20,KLF7,HDAC7,ZC3HAV1L,ADRA1A,EFR3B,IRS2,ITPA,RPL36A,GUK1,RPS13,SNRPG,RPL31,TSPO,RPLP1,PRUNE1,RPS18-PS6,PVALB,PSMA7,NR2F2,MRPL33,BOLA2,RPS18,FAU,RPL36A-PS1,NAA20,PDCD10,SERF1,MCTS1,RPS15A,GM2000,SAT1,RPS25,RPS27A,RP…
GO:CC	cell junction	GO:0030054	0.00022343898404735747	2117	448	65	CHRNB2,PEAK1,STAC3,KCNC3,GRIN3B,PTPRD,SORBS2,AJM1,GM49601,GABRE,PPFIA1,SHANK1,ARHGAP33,EFNB3,ATG9A,TBC1D24,IGF2BP1,PTCHD1,VAMP1,NTNG2,RASGRP2,GPC6,PRRT1,STON1,HMCN1,NOS1AP,ATN1,CDH24,NOS1,FUBP1,FLNA,CBL,LAMA5,CNTNAP1,CACNA1D,SHISA7,ADRA1A,FNDC1,MYCBPAP,RPS13,RPL31,PRUNE1,PVALB,PSMA7,RPS18,RPS25,RPS19,RPS3,RPL12,RPS7,RPS27RT,CPEB4,SMPX,RPL11,MFF,GTF2A2,RPL22,RPL9,RPS21,RPS27,RPS14,MYLK,GM20708,ERC…
GO:CC	polysomal ribosome	GO:0042788	0.000342689045072958	34	448	7	RPL36A,RPL31,RPL32,RPL11,RPS21,RPL41,RPL39
GO:CC	NADH dehydrogenase complex	GO:0030964	0.0003773902485742531	49	448	8	NDUFB8,NDUFC2,NDUFA4,NDUFB2,NDUFA7,MT-ND1,NDUFB1,NDUFB4
GO:CC	mitochondrial respiratory chain complex I	GO:0005747	0.0003773902485742531	49	448	8	NDUFB8,NDUFC2,NDUFA4,NDUFB2,NDUFA7,MT-ND1,NDUFB1,NDUFB4
GO:CC	respiratory chain complex I	GO:0045271	0.0003773902485742531	49	448	8	NDUFB8,NDUFC2,NDUFA4,NDUFB2,NDUFA7,MT-ND1,NDUFB1,NDUFB4
GO:CC	respiratory chain complex IV	GO:0045277	0.0016011818084400208	28	448	6	COX7B,MT-CO3,NDUFA4,COX7A2,COX7C,COA6
GO:CC	organelle membrane	GO:0031090	0.002527344804293717	3148	448	83	ZDHHC23,B3GALT5,NDST1,GRIN3B,NDST3,CRACR2A,ATG9A,TBC1D24,GGA3,VAMP1,SLC25A27,MYO18A,PRRT1,TBXAS1,NOS1AP,NOS1,MUC20,9930111J21RIK2,ANKRD17,ADRA1A,ATP11A,FNDC1,TOMM20,SEC61B,PIGBOS1,TSPO,COX7B,UQCRH,SSR4,NME2,MT-CO3,NDUFB8,ATP5MPL,PDCD10,NDUFC2,ATP6V0B,COX16,DNAJC15,BRI3,UQCRQ,PIGP,NDUFA4,MPC1,ATP5J2,ATP5L,RPS3,TIMM8B,NDUFB2,COX7A2,NDUFA7,COX7C,BCL2A1B,RNF121,IL15RA,GCHFR,TMED1,MFF,TOMM5,MTLN,GPX4,…
GO:CC	mitochondrial proton-transporting ATP synthase complex	GO:0005753	0.005830153548828472	21	448	5	ATP5MPL,ATP5J2,ATP5L,ATP5MD,ATP5E
GO:CC	proton-transporting ATP synthase complex	GO:0045259	0.0074435244999985365	22	448	5	ATP5MPL,ATP5J2,ATP5L,ATP5MD,ATP5E
GO:CC	proton-transporting two-sector ATPase complex	GO:0016469	0.007508067386418296	53	448	7	ATP5MPL,ATP6V0B,ATP6V0E,ATP5J2,ATP5L,ATP5MD,ATP5E
GO:CC	oxidoreductase complex	GO:1990204	0.00846015340392342	119	448	10	UQCRH,NDUFB8,NDUFC2,UQCRQ,NDUFA4,NDUFB2,NDUFA7,MT-ND1,NDUFB1,NDUFB4
GO:CC	transporter complex	GO:1990351	0.009263244770818378	392	448	19	CHRNB2,STAC3,KCNC3,GRIN3B,GABRE,XNTRPC,CLIC6,CACNA1D,ATP11A,UQCRH,NDUFB8,NDUFC2,UQCRQ,NDUFA4,NDUFB2,NDUFA7,MT-ND1,NDUFB1,NDUFB4
GO:CC	intracellular organelle	GO:0043229	0.013642898994876617	15751	448	299	CAPN11,PEG3,FOXN3,ZDHHC23,CEP350,ATM,B3GALT5,PEAK1,AMIGO2,GPLD1,H4C14,KLF12,NDST1,HIPK2,STAC3,KCNC3,MYO9B,USP34,UBN2,GRIN3B,KMT5B,SORBS2,GM49601,NKTR,IRF4,DNHD1,AKAP8L,PER1,SLC39A2,RAPH1,TET2,CLK2,ZFP57,MED13L,CSNK1G3,NDST3,TOPORS,CRACR2A,XNTRPC,ADAM19,ATG9A,MYOM1,SPEN,TBC1D24,IGF2BP1,GGA3,HAS3,AKT3,ADAM12,CHD3,ZBTB37,LENG8,VAMP1,BOD1L,GAN,ZIM1,ARIH2,SLC25A27,NLRC3,RBM26,NXF1,ARHGAP27,MYO18A,KIF2…
GO:CC	transmembrane transporter complex	GO:1902495	0.014227256993459331	370	448	18	CHRNB2,STAC3,KCNC3,GRIN3B,GABRE,XNTRPC,CLIC6,CACNA1D,UQCRH,NDUFB8,NDUFC2,UQCRQ,NDUFA4,NDUFB2,NDUFA7,MT-ND1,NDUFB1,NDUFB4
GO:CC	mitochondrial respiratory chain complex IV	GO:0005751	0.014420813532714542	25	448	5	COX7B,MT-CO3,NDUFA4,COX7A2,COX7C
GO:CC	organelle	GO:0043226	0.014560993450576373	16079	448	304	CHRNB2,CAPN11,PEG3,FOXN3,ZDHHC23,CEP350,ATM,B3GALT5,PEAK1,AMIGO2,GPLD1,H4C14,KLF12,NDST1,HIPK2,STAC3,KCNC3,MYO9B,USP34,UBN2,GRIN3B,KMT5B,SORBS2,AJM1,GM49601,NKTR,IRF4,DNHD1,AKAP8L,PER1,SLC39A2,RAPH1,TET2,SHANK1,CLK2,ZFP57,MED13L,CSNK1G3,NDST3,TOPORS,CRACR2A,XNTRPC,EFNB3,ADAM19,ATG9A,MYOM1,SPEN,TBC1D24,IGF2BP1,GGA3,HAS3,AKT3,ADAM12,CHD3,ZBTB37,LENG8,VAMP1,BOD1L,GAN,ZIM1,ARIH2,SLC25A27,NLRC3,RBM26,…
GO:CC	neuron to neuron synapse	GO:0098984	0.03468077104787797	433	448	19	GRIN3B,PTPRD,SORBS2,SHANK1,EFNB3,PRRT1,NOS1,SHISA7,RPS13,RPS18,RPS25,RPS19,RPS3,RPL12,RPS27RT,CPEB4,RPS27,RPS14,ERC1
GO:CC	postsynaptic density	GO:0014069	0.038211728871129357	400	448	18	GRIN3B,SORBS2,SHANK1,EFNB3,PRRT1,NOS1,SHISA7,RPS13,RPS18,RPS25,RPS19,RPS3,RPL12,RPS27RT,CPEB4,RPS27,RPS14,ERC1
GO:CC	postsynaptic specialization	GO:0099572	0.039052794477072474	437	448	19	CHRNB2,GRIN3B,SORBS2,SHANK1,EFNB3,PRRT1,NOS1,SHISA7,RPS13,RPS18,RPS25,RPS19,RPS3,RPL12,RPS27RT,CPEB4,RPS27,RPS14,ERC1
GO:CC	postsynapse	GO:0098794	0.04325806634410734	753	448	27	CHRNB2,KCNC3,GRIN3B,SORBS2,GABRE,SHANK1,ARHGAP33,EFNB3,IGF2BP1,PRRT1,NOS1AP,NOS1,FLNA,SHISA7,ADRA1A,RPS13,PSMA7,RPS18,RPS25,RPS19,RPS3,RPL12,RPS27RT,CPEB4,RPS27,RPS14,ERC1
GO:CC	translocon complex	GO:0071256	0.044790703046163005	7	448	3	SEC61B,SSR4,SEC61G
GO:CC	asymmetric synapse	GO:0032279	0.04736599159967953	407	448	18	GRIN3B,SORBS2,SHANK1,EFNB3,PRRT1,NOS1,SHISA7,RPS13,RPS18,RPS25,RPS19,RPS3,RPL12,RPS27RT,CPEB4,RPS27,RPS14,ERC1
KEGG	Ribosome	KEGG:03010	3.5315629517834684e-22	164	175	33	RPL36A,RPS13,RPL31,MRPL33,RPS18,FAU,RPS15A,RPS25,RPS27A,RPS24,RPS19,RPS3,RPL12,RPS10,RPL35,RPS7,RPS27RT,RPL32,RPL11,RPS16,RPL35A,RPS12,RPL17,RPL36,RPL22,RPL22L1,RPL9,RPL41,RPS27,RPL34,RPS27L,RPS14,RPL13A
KEGG	Coronavirus disease - COVID-19	KEGG:05171	3.3861842948230264e-16	233	175	32	RPL36A,RPS13,RPL31,RPS18,FAU,RPS15A,RPS25,RPS27A,RPS24,RPS19,RPS3,RPL12,RPS10,RPL35,RPS7,RPS27RT,RPL32,RPL11,RPS16,RPL35A,RPS12,RPL17,RPL36,RPL22,RPL22L1,RPL9,RPL41,RPS27,RPL34,RPS27L,RPS14,RPL13A
KEGG	Oxidative phosphorylation	KEGG:00190	5.491912408256257e-8	126	175	17	COX7B,UQCRH,MT-CO3,NDUFB8,NDUFC2,ATP6V0B,UQCRQ,NDUFA4,ATP6V0E,ATP5J2,ATP5L,COX7A2,NDUFA7,COX7C,MT-ND1,ATP5E,NDUFB4
KEGG	Thermogenesis	KEGG:04714	0.000010234214570315809	221	175	19	ADCY6,COX7B,UQCRH,MT-CO3,NDUFB8,NDUFC2,COX16,UQCRQ,NDUFA4,ATP5J2,ATP5L,COX7A2,NDUFA7,COX7C,COX20,MT-ND1,ATP5E,COA6,NDUFB4
KEGG	Non-alcoholic fatty liver disease	KEGG:04932	0.000029237667134054327	148	175	15	AKT3,MLXIP,IRS2,COX7B,UQCRH,MT-CO3,NDUFB8,NDUFC2,UQCRQ,NDUFA4,COX7A2,NDUFA7,COX7C,NR1H3,NDUFB4
KEGG	Diabetic cardiomyopathy	KEGG:05415	0.0001913487221604847	194	175	16	AKT3,GFPT2,COX7B,UQCRH,MT-CO3,NDUFB8,NDUFC2,UQCRQ,NDUFA4,MPC1,COX7A2,NDUFA7,COX7C,MT-ND1,ATP5E,NDUFB4
KEGG	Chemical carcinogenesis - reactive oxygen species	KEGG:05208	0.002586000664824428	212	175	15	AKT3,LPO,COX7B,UQCRH,MT-CO3,NDUFB8,NDUFC2,UQCRQ,NDUFA4,COX7A2,NDUFA7,COX7C,MT-ND1,ATP5E,NDUFB4
KEGG	Parkinson disease	KEGG:05012	0.004301348255465345	248	175	16	SLC39A2,COX7B,UQCRH,PSMA7,MT-CO3,NDUFB8,NDUFC2,UQCRQ,NDUFA4,RPS27A,COX7A2,NDUFA7,COX7C,MT-ND1,ATP5E,NDUFB4
KEGG	Prion disease	KEGG:05020	0.0057365879824749656	254	175	16	GRIN3B,CACNA1D,COX7B,UQCRH,PSMA7,MT-CO3,NDUFB8,NDUFC2,UQCRQ,NDUFA4,COX7A2,NDUFA7,COX7C,MT-ND1,ATP5E,NDUFB4
KEGG	Alzheimer disease	KEGG:05010	0.014646325186646724	364	175	19	SLC39A2,AKT3,NOS1,CACNA1D,IRS2,COX7B,UQCRH,PSMA7,MT-CO3,NDUFB8,NDUFC2,UQCRQ,NDUFA4,COX7A2,NDUFA7,COX7C,MT-ND1,ATP5E,NDUFB4
KEGG	Huntington disease	KEGG:05016	0.022035330386356494	285	175	16	DNAH10,COX7B,UQCRH,PSMA7,MT-CO3,NDUFB8,NDUFC2,UQCRQ,NDUFA4,COX7A2,NDUFA7,COX7C,MT-ND1,ATP5E,NDUFB4,POLR2K
REAC	SRP-dependent cotranslational protein targeting to membrane	REAC:R-MMU-1799339	8.197822039218826e-28	88	186	31	RPL36A,RPS13,RPL31,RPLP1,RPS18,RPL36A-PS1,RPS15A,GM2000,RPS25,RPS24,RPS19,RPS3,RPL12,RPS10,RPL35,RPS7,RPS27RT,RPL32,RPL11,RPS16,RPL35A,RPL22,RPL22L1,RPL9,RPS21,RPS27,RPL34,RPS27L,RPS14,RPL13A,RPL39
REAC	Nonsense Mediated Decay (NMD) independent of the Exon Junction Complex (EJC)	REAC:R-MMU-975956	1.8527165374835016e-27	90	186	31	RPL36A,RPS13,RPL31,RPLP1,RPS18,RPL36A-PS1,RPS15A,GM2000,RPS25,RPS24,RPS19,RPS3,RPL12,RPS10,RPL35,RPS7,RPS27RT,RPL32,RPL11,RPS16,RPL35A,RPL22,RPL22L1,RPL9,RPS21,RPS27,RPL34,RPS27L,RPS14,RPL13A,RPL39
REAC	Formation of a pool of free 40S subunits	REAC:R-MMU-72689	2.702683760220336e-26	97	186	31	RPL36A,RPS13,RPL31,RPLP1,RPS18,RPL36A-PS1,RPS15A,GM2000,RPS25,RPS24,RPS19,RPS3,RPL12,RPS10,RPL35,RPS7,RPS27RT,RPL32,RPL11,RPS16,RPL35A,RPL22,RPL22L1,RPL9,RPS21,RPS27,RPL34,RPS27L,RPS14,RPL13A,RPL39
REAC	L13a-mediated translational silencing of Ceruloplasmin expression	REAC:R-MMU-156827	8.345891721347347e-25	107	186	31	RPL36A,RPS13,RPL31,RPLP1,RPS18,RPL36A-PS1,RPS15A,GM2000,RPS25,RPS24,RPS19,RPS3,RPL12,RPS10,RPL35,RPS7,RPS27RT,RPL32,RPL11,RPS16,RPL35A,RPL22,RPL22L1,RPL9,RPS21,RPS27,RPL34,RPS27L,RPS14,RPL13A,RPL39
REAC	GTP hydrolysis and joining of the 60S ribosomal subunit	REAC:R-MMU-72706	1.1501949356553804e-24	108	186	31	RPL36A,RPS13,RPL31,RPLP1,RPS18,RPL36A-PS1,RPS15A,GM2000,RPS25,RPS24,RPS19,RPS3,RPL12,RPS10,RPL35,RPS7,RPS27RT,RPL32,RPL11,RPS16,RPL35A,RPL22,RPL22L1,RPL9,RPS21,RPS27,RPL34,RPS27L,RPS14,RPL13A,RPL39
REAC	Nonsense-Mediated Decay (NMD)	REAC:R-MMU-927802	1.5793133331681592e-24	109	186	31	RPL36A,RPS13,RPL31,RPLP1,RPS18,RPL36A-PS1,RPS15A,GM2000,RPS25,RPS24,RPS19,RPS3,RPL12,RPS10,RPL35,RPS7,RPS27RT,RPL32,RPL11,RPS16,RPL35A,RPL22,RPL22L1,RPL9,RPS21,RPS27,RPL34,RPS27L,RPS14,RPL13A,RPL39
REAC	Nonsense Mediated Decay (NMD) enhanced by the Exon Junction Complex (EJC)	REAC:R-MMU-975957	1.5793133331681592e-24	109	186	31	RPL36A,RPS13,RPL31,RPLP1,RPS18,RPL36A-PS1,RPS15A,GM2000,RPS25,RPS24,RPS19,RPS3,RPL12,RPS10,RPL35,RPS7,RPS27RT,RPL32,RPL11,RPS16,RPL35A,RPL22,RPL22L1,RPL9,RPS21,RPS27,RPL34,RPS27L,RPS14,RPL13A,RPL39
REAC	Eukaryotic Translation Initiation	REAC:R-MMU-72613	9.837492809826413e-24	115	186	31	RPL36A,RPS13,RPL31,RPLP1,RPS18,RPL36A-PS1,RPS15A,GM2000,RPS25,RPS24,RPS19,RPS3,RPL12,RPS10,RPL35,RPS7,RPS27RT,RPL32,RPL11,RPS16,RPL35A,RPL22,RPL22L1,RPL9,RPS21,RPS27,RPL34,RPS27L,RPS14,RPL13A,RPL39
REAC	Cap-dependent Translation Initiation	REAC:R-MMU-72737	9.837492809826413e-24	115	186	31	RPL36A,RPS13,RPL31,RPLP1,RPS18,RPL36A-PS1,RPS15A,GM2000,RPS25,RPS24,RPS19,RPS3,RPL12,RPS10,RPL35,RPS7,RPS27RT,RPL32,RPL11,RPS16,RPL35A,RPL22,RPL22L1,RPL9,RPS21,RPS27,RPL34,RPS27L,RPS14,RPL13A,RPL39
REAC	Translation	REAC:R-MMU-72766	4.1856384051813086e-20	216	186	36	RPL36A,RPS13,RPL31,RPLP1,MRPL33,MRPS24,RPS18,RPL36A-PS1,RPS15A,GM2000,RPS25,RPS24,RPS19,RPS3,RPL12,RPS10,RPL35,RPS7,RPS27RT,MRPL12,RPL32,RPL11,RPS16,RPL35A,RPL22,RPL22L1,RPL9,RPS21,RPS27,RPL34,RPS27L,CHCHD1,RPS14,RPL13A,RPL39,MRPL53
REAC	rRNA processing	REAC:R-MMU-72312	1.517614831449298e-18	166	186	31	RPL36A,RPS13,RPL31,RPLP1,RPS18,RPL36A-PS1,RPS15A,GM2000,RPS25,RPS24,RPS19,RPS3,RPL12,RPS10,RPL35,RPS7,RPS27RT,RPL32,RPL11,RPS16,RPL35A,RPL22,RPL22L1,RPL9,RPS21,RPS27,RPL34,RPS27L,RPS14,RPL13A,RPL39
REAC	rRNA processing in the nucleus and cytosol	REAC:R-MMU-8868773	1.517614831449298e-18	166	186	31	RPL36A,RPS13,RPL31,RPLP1,RPS18,RPL36A-PS1,RPS15A,GM2000,RPS25,RPS24,RPS19,RPS3,RPL12,RPS10,RPL35,RPS7,RPS27RT,RPL32,RPL11,RPS16,RPL35A,RPL22,RPL22L1,RPL9,RPS21,RPS27,RPL34,RPS27L,RPS14,RPL13A,RPL39
REAC	Major pathway of rRNA processing in the nucleolus and cytosol	REAC:R-MMU-6791226	1.517614831449298e-18	166	186	31	RPL36A,RPS13,RPL31,RPLP1,RPS18,RPL36A-PS1,RPS15A,GM2000,RPS25,RPS24,RPS19,RPS3,RPL12,RPS10,RPL35,RPS7,RPS27RT,RPL32,RPL11,RPS16,RPL35A,RPL22,RPL22L1,RPL9,RPS21,RPS27,RPL34,RPS27L,RPS14,RPL13A,RPL39
REAC	Formation of the ternary complex, and subsequently, the 43S complex	REAC:R-MMU-72695	9.59443391129439e-12	48	186	15	RPS13,RPS18,RPS15A,RPS25,RPS24,RPS19,RPS3,RPS10,RPS7,RPS27RT,RPS16,RPS21,RPS27,RPS27L,RPS14
REAC	Metabolism of RNA	REAC:R-MMU-8953854	8.233128594691178e-11	531	186	41	NXF1,RPL36A,LSM5,RPS13,SNRPG,RPL31,RPLP1,PSMA7,RPS18,RPL36A-PS1,RPS15A,GM2000,RPS25,U2AF1L4,RPS27A,RPS24,RPS19,RPS3,RPL12,SF3B6,RPS10,RPL35,RPS7,RPS27RT,GTF2H4,RPL32,RPL11,RPS16,RPL35A,RPL22,RPL22L1,RPL9,RPS21,RPS27,SNRNP25,RPL34,RPS27L,RPS14,RPL13A,RPL39,POLR2K
REAC	Ribosomal scanning and start codon recognition	REAC:R-MMU-72702	9.166288695817209e-11	55	186	15	RPS13,RPS18,RPS15A,RPS25,RPS24,RPS19,RPS3,RPS10,RPS7,RPS27RT,RPS16,RPS21,RPS27,RPS27L,RPS14
REAC	Translation initiation complex formation	REAC:R-MMU-72649	9.166288695817209e-11	55	186	15	RPS13,RPS18,RPS15A,RPS25,RPS24,RPS19,RPS3,RPS10,RPS7,RPS27RT,RPS16,RPS21,RPS27,RPS27L,RPS14
REAC	Activation of the mRNA upon binding of the cap-binding complex and eIFs, and subsequent binding to 43S	REAC:R-MMU-72662	1.2288690165931262e-10	56	186	15	RPS13,RPS18,RPS15A,RPS25,RPS24,RPS19,RPS3,RPS10,RPS7,RPS27RT,RPS16,RPS21,RPS27,RPS27L,RPS14
REAC	Respiratory electron transport, ATP synthesis by chemiosmotic coupling, and heat production by uncoupling proteins.	REAC:R-MMU-163200	6.028254386970823e-9	112	186	18	SLC25A27,COX7B,UQCRH,MT-CO3,NDUFB8,NDUFC2,COX16,UQCRQ,NDUFA4,ATP5J2,ATP5L,NDUFB2,NDUFA7,COX7C,COX20,MT-ND1,ATP5E,NDUFB4
REAC	Respiratory electron transport	REAC:R-MMU-611105	0.0000013275155387095803	88	186	14	COX7B,UQCRH,MT-CO3,NDUFB8,NDUFC2,COX16,UQCRQ,NDUFA4,NDUFB2,NDUFA7,COX7C,COX20,MT-ND1,NDUFB4
REAC	The citric acid (TCA) cycle and respiratory electron transport	REAC:R-MMU-1428517	0.0000029030095595007325	162	186	18	SLC25A27,COX7B,UQCRH,MT-CO3,NDUFB8,NDUFC2,COX16,UQCRQ,NDUFA4,ATP5J2,ATP5L,NDUFB2,NDUFA7,COX7C,COX20,MT-ND1,ATP5E,NDUFB4
REAC	Metabolism of proteins	REAC:R-MMU-392499	0.000010923766850764738	1554	186	64	H4C14,HIPK2,USP34,COL7A1,CUL4A,TOPORS,GAN,NTNG2,SSPO,PRKDC,F5,MUC20,HDAC7,GFPT2,RPL36A,TOMM20,RPS13,RPL31,RPLP1,COMMD2,PSMA7,MRPL33,MRPS24,RPS18,COMMD6,RPL36A-PS1,RPS15A,GM2000,RPS25,PIGP,H4C3,RPS27A,RPS24,GNG11,RPS19,RPS3,RPL12,RPS10,RPL35,RPS7,RPS27RT,MRPL12,RPL32,RPL11,RPS16,RPL35A,NR1H3,RPL22,RPL22L1,RPL9,GALNT14,RAB17,RPS21,RPS27,PROC,RPL34,RPS27L,CHCHD1,RPS14,RPL13A,RPL39,MRPL53,ASB5,APOA1
WP	Cytoplasmic ribosomal proteins	WP:WP163	2.8283428828482984e-25	78	116	29	RPL36A,RPS13,RPL31,RPS18,FAU,RPS15A,RPS25,RPS27A,RPS24,RPS19,RPS3,RPL12,RPS10,RPL35,RPS7,RPL32,RPL11,RPS16,RPL35A,RPS12,RPL17,RPL36,RPL22,RPL9,RPL41,RPS27,RPL34,RPS14,RPL13A
WP	Electron transport chain	WP:WP295	0.000005113490979756167	92	116	14	SLC25A27,COX7B,UQCRH,MT-CO3,NDUFC2,UQCRQ,NDUFA4,ATP5J2,ATP5L,COX7A2,NDUFA7,MT-ND1,ATP5E,NDUFB4
WP	Oxidative phosphorylation	WP:WP1248	0.003951364961639602	54	116	8	NDUFB8,NDUFC2,NDUFA4,ATP5J2,ATP5L,NDUFA7,MT-ND1,ATP5E
TF	Factor: ELK-1	motif: ACCGGAWRTN	match class: 1	TF:M01981_1	0.000021995431704267222	9035	432	236	TMEM26,ZDHHC23,CEP350,ATM,PEAK1,AMIGO2,ZFP169,H4C14,KLF12,HIPK2,KCNC3,MYO9B,MAST3,USP34,UBN2,COL7A1,ANKRD24,GRIN3B,LIME1,KMT5B,CUL4A,MFSD4A,1700029I15RIK,SLC26A8,NKTR,IRF4,TNFRSF25,PPFIA1,RAPH1,TET2,ZFP57,SORBS1,CSNK1G3,PPP2R3D,SNED1,ARHGAP33,SIK2,XNTRPC,ATG9A,WNK1,SPEN,IGF2BP1,GGA3,HAS3,PTCHD1,MROH7,ZBTB37,LENG8,GAN,ZIM1,RASGRP2,ARIH2,ZER1,NLRC3,PLEKHG2,NXF1,ARHGAP27,CORO6,MYO18A,EFCC1,SNHG11,KI…
TF	Factor: ZF5	motif: NRNGNGCGCGCWN	match class: 1	TF:M00333_1	0.000024406689677648002	11224	432	279	TMEM26,FNDC3B,PEG3,COL19A1,FOXN3,ZDHHC23,CEP350,ATM,B3GALT5,PEAK1,AMIGO2,ZFP169,H4C14,HERC1,KLF12,NDST1,HIPK2,KCNC3,MYO9B,MAST3,USP34,UBN2,ATXN7L2,ANKRD24,GRIN3B,COL6A6,KMT5B,CUL4A,SORBS2,AJM1,MFSD4A,GM49601,TINCR,NKTR,IRF4,TNFRSF25,AKAP8L,GABRE,ADAM1B,GUCY1A2,PPFIA1,RAPH1,TET2,CLK2,ZFP57,RNF31,MAP4K4,MED13L,SORBS1,CSNK1G3,PPP2R3D,SNED1,C1QL3,ARHGAP33,NDST3,SIK2,TOPORS,CRACR2A,XNTRPC,EFNB3,ADAM19…
TF	Factor: ZF5	motif: NRNGNGCGCGCWN	TF:M00333	0.000030142442757509364	14505	432	339	TMEM26,CHRNB2,CAPN11,FNDC3B,PEG3,COL19A1,FOXN3,ZDHHC23,CEP350,SLC38A4,ATM,B3GALT5,PEAK1,GPR17,AMIGO2,ZFP169,H4C14,HERC1,KLF12,NDST1,HIPK2,ADAM1A,KCNC3,MYO9B,MAST3,USP34,PLA2G4B,UBN2,ATXN7L2,ANKRD24,GRIN3B,COL6A6,KMT5B,CUL4A,SORBS2,AJM1,MFSD4A,GM49601,1700029I15RIK,SLC26A8,TINCR,NKTR,IRF4,TNFRSF25,AKAP8L,GABRE,PER1,ADAM1B,SLC39A2,GUCY1A2,PPFIA1,RAPH1,TET2,SHANK1,CLK2,ZFP57,RNF31,MAP4K4,MED13L,SORB…
TF	Factor: ZF5	motif: GSGCGCGR	TF:M00716	0.00004169045412580535	14878	432	345	TMEM26,CHRNB2,FNDC3B,PEG3,COL19A1,FOXN3,ZDHHC23,CEP350,SLC38A4,ATM,B3GALT5,PEAK1,GPR17,AMIGO2,H4C14,HERC1,KLF12,NDST1,HIPK2,STAC3,KCNC3,MYO9B,ZFP182,MAST3,USP34,PLA2G4B,UBN2,ATXN7L2,COL7A1,ANKRD24,GRIN3B,RIPOR3,COL6A6,KMT5B,CUL4A,SORBS2,AJM1,MFSD4A,GM49601,SLC26A8,ADCY6,TINCR,NKTR,IRF4,TNFRSF25,DNHD1,AKAP8L,GABRE,PER1,ADAM1B,SLC39A2,GUCY1A2,PPFIA1,RAPH1,TET2,SHANK1,CLK2,ZFP57,RNF31,MAP4K4,MED13L,…
TF	Factor: YY1	motif: GCCATNTTN	match class: 1	TF:M00793_1	0.0008578411741889725	700	432	35	PEG3,CEP350,ZFP182,AKAP8L,ADAM1B,TET2,CLK2,PCDHB19,XNTRPC,GGA3,CHD3,MYO18A,FAM193B,DIDO1,SLMAP,CHRAC1,A430005L14RIK,UQCRH,MRPL33,0610009B22RIK,NPM3,CHURC1,XLR,FMC1,SF3B6,GM5617,BCL2A1B,RNF121,RPL35A,MTLN,RPS27,RPL34,RPL13A,HMGB2,CLCN6
TF	Factor: TEL1	motif: CNCGGAANNN	TF:M01993	0.0015633381934667431	10449	432	256	TMEM26,FNDC3B,COL19A1,FOXN3,ZDHHC23,CEP350,ATM,B3GALT5,COL6A3,AMIGO2,ZFP169,HERC1,KLF12,NDST1,KCNC3,MYO9B,ZFP182,MAST3,USP34,UBN2,COL7A1,ANKRD24,COL6A6,CUL4A,SORBS2,MFSD4A,SLC26A8,IRF4,TNFRSF25,GABRE,GUCY1A2,PPFIA1,RAPH1,TET2,CLK2,MED13L,SORBS1,CSNK1G3,PPP2R3D,PCDHB19,SIK2,TOPORS,XNTRPC,ADAM19,ATG9A,WNK1,SPEN,IGF2BP1,GGA3,HAS3,PTCHD1,ADAM12,MROH7,ZBTB37,VAMP1,BOD1L,GAN,NTNG2,ARIH2,PRRC2B,SLC25A27…
TF	Factor: E2F	motif: GGCGSG	TF:M00803	0.0015933475071706858	10451	432	256	FNDC3B,COL19A1,FOXN3,ZDHHC23,CEP350,ATM,PEAK1,AMIGO2,H4C14,KLF12,NDST1,HIPK2,KCNC3,MYO9B,ZFP182,MAST3,USP34,UBN2,ATXN7L2,COL7A1,GRIN3B,KMT5B,CUL4A,AJM1,MFSD4A,GM49601,NKTR,TNFRSF25,GABRE,ADAM1B,GUCY1A2,PPFIA1,RAPH1,TET2,ZFP57,MAP4K4,MED13L,SORBS1,CSNK1G3,PPP2R3D,SNED1,C1QL3,ARHGAP33,NDST3,SIK2,TOPORS,XNTRPC,EFNB3,ADAM19,ATG9A,WNK1,SPEN,TBC1D24,IGF2BP1,GGA3,KIF21B,PTCHD1,ADAM12,CHD3,ZBTB37,LENG8,P…
TF	Factor: ERF	motif: ACCGGAARTN	TF:M01984	0.0024006823740739458	6031	432	164	TMEM26,ZDHHC23,ATM,AMIGO2,ZFP169,KCNC3,MYO9B,ZFP182,MAST3,UBN2,COL7A1,CUL4A,1700029I15RIK,TINCR,NKTR,TNFRSF25,GUCY1A2,RAPH1,TET2,ZFP57,SORBS1,CSNK1G3,PPP2R3D,SNED1,SIK2,WNK1,MROH7,ZBTB37,LENG8,BOD1L,RASGRP2,ARIH2,SLC25A27,ZER1,EFCC1,SNHG11,KIF24,GPC6,AGO3,DIDO1,NAV3,CLASRP,MAST2,PER2,FUBP1,FLNA,WDR62,CBL,CNTNAP1,TOP3B,SHISA7,ZFP142,ATP11A,FNDC1,MYCBPAP,PIEZO2,ITPA,TM2D1,RPL36A,LSM5,TOMM20,RPS13,S…
TF	Factor: XBP-1	motif: WNNGMCACGTC	TF:M01770	0.003692678122078688	10541	432	256	TMEM26,CHRNB2,FNDC3B,FOXN3,ZDHHC23,ATM,B3GALT5,GPLD1,HERC1,NDST1,HIPK2,STAC3,KCNC3,MYO9B,ZFP182,MAST3,GM906,USP34,PLA2G4B,UBN2,ATXN7L2,COL7A1,ANKRD24,LIME1,KMT5B,GM8765,CUL4A,SORBS2,AJM1,MFSD4A,GM49601,ADCY6,TINCR,NKTR,TNFRSF25,DNHD1,AKAP8L,PER1,ADAM1B,SLC39A2,RAPH1,TET2,SHANK1,CLK2,ZFP57,MAP4K4,PPP2R3D,SNED1,C1QL3,ARHGAP33,NDST3,SIK2,CRACR2A,ATG9A,MYOM1,TBC1D24,IGF2BP1,GGA3,KIF21B,HAS3,PTCHD1,ZB…
TF	Factor: SAP-1a	motif: NACCGGAAGTV	TF:M01167	0.004075651060483738	2180	432	74	ZDHHC23,AMIGO2,COL7A1,COL6A6,CUL4A,RAPH1,PPP2R3D,ARIH2,SLC25A27,AGO3,CLASRP,PER2,TOP3B,ZFP142,ITPA,TM2D1,LSM5,TOMM20,SNRPG,CENPP,RPLP1,UQCRH,PVALB,NR2F2,SSR4,MRPL33,RPS18,COMMD6,ACTR6,0610009B22RIK,NAA20,SERF1,ATP6V0B,ZFP938,RPS25,U2AF1L4,METTL7A2,NPM3,CHCHD2,RPS3,TIMM8B,CHURC1,XLR,SF3B6,RPS7,FAM174A,CMC4,RPL32,RPL11,LYRM1,DCTPP1,RPA3,GTF2A2,COX20,NUDT8,RPL22,TSTD1,CES1G,PET100,GALNT14,RPS21,RPL4…
TF	Factor: YY1	motif: CAARATGGCGGC	match class: 1	TF:M10408_1	0.004754619026228148	755	432	35	PEG3,CEP350,ZFP182,USP34,ADAM1B,TET2,CLK2,XNTRPC,GGA3,CHD3,FAM193B,DIDO1,SLMAP,SEC61B,A430005L14RIK,UQCRH,SSR4,RPS18,0610009B22RIK,NPM3,CHURC1,FMC1,SF3B6,NDUFA7,BCL2A1B,RNF121,MTLN,COX20,RPS27,ATP5E,RPL34,RPL13A,HMGB2,SPEF1,CLCN6
TF	Factor: FOXN4	motif: NNWANNCGWMCGCGTCNNNNMT	match class: 1	TF:M04662_1	0.004765535662104994	12809	432	299	FNDC3B,COL19A1,FOXN3,ZDHHC23,CEP350,ATM,B3GALT5,PEAK1,AMIGO2,ZFP169,H4C14,HERC1,KLF12,NDST1,HIPK2,STAC3,KCNC3,MYO9B,ZFP182,MAST3,USP34,PLA2G4B,UBN2,ATXN7L2,GRIN3B,PTPRD,KMT5B,CUL4A,SORBS2,AJM1,MFSD4A,GM49601,SLC26A8,NKTR,IRF4,TNFRSF25,AKAP8L,GABRE,PER1,GUCY1A2,PPFIA1,RAPH1,TET2,CLK2,ZFP57,RNF31,MAP4K4,MED13L,SORBS1,CSNK1G3,PPP2R3D,SNED1,ARHGAP33,NDST3,SIK2,XNTRPC,EFNB3,ADAM19,ATG9A,MYOM1,WNK1,SPE…
TF	Factor: ZF5	motif: GYCGCGCARNGCNN	TF:M02933	0.005334128003476608	9523	432	235	TMEM26,CHRNB2,FNDC3B,PEG3,COL19A1,FOXN3,ZDHHC23,PEAK1,AMIGO2,ZFP169,H4C14,HERC1,NDST1,HIPK2,KCNC3,MYO9B,ZFP182,MAST3,USP34,UBN2,ATXN7L2,COL7A1,ANKRD24,GRIN3B,COL6A6,KMT5B,CUL4A,SORBS2,AJM1,MFSD4A,GM49601,TINCR,NKTR,AKAP8L,GABRE,PPFIA1,RAPH1,TET2,ZFP57,RNF31,MAP4K4,MED13L,SORBS1,CSNK1G3,PPP2R3D,SNED1,C1QL3,ARHGAP33,NDST3,SIK2,TOPORS,CRACR2A,EFNB3,ATG9A,WNK1,SPEN,IGF2BP1,GGA3,KIF21B,HAS3,PTCHD1,ADA…
TF	Factor: ESE-1	motif: NSMGGAARYN	TF:M01977	0.00603522160688592	7676	432	197	FNDC3B,ZDHHC23,SLC38A4,ATM,AMIGO2,ZFP169,STAC3,KCNC3,MYO9B,ZFP182,MAST3,PLA2G4B,UBN2,COL7A1,LIME1,CUL4A,1700029I15RIK,SLC26A8,NKTR,IRF4,TNFRSF25,GABRE,SLC39A2,RAPH1,TET2,ZFP57,SORBS1,CSNK1G3,PPP2R3D,PCDHB19,SIK2,XNTRPC,ATG9A,WNK1,SPEN,AKT3,CHD3,MROH7,ZBTB37,LENG8,ITGA10,BOD1L,RASGRP2,ARIH2,SLC25A27,ZER1,PLEKHG2,MYO18A,EFCC1,SNHG11,KIF24,ALPK1,GPC6,PRRT1,SSPO,STON1,HMCN1,AGO3,DIDO1,NAV3,PRKDC,CLAS…
TF	Factor: Ehf	motif: NNNANCCGGAAGTNN	TF:M02745	0.006108019576637415	3830	432	113	FNDC3B,ZDHHC23,ATM,AMIGO2,ZFP169,MYO9B,ZFP182,COL7A1,CUL4A,1700029I15RIK,IRF4,RAPH1,TET2,CSNK1G3,PPP2R3D,XNTRPC,WNK1,MROH7,ZBTB37,LENG8,BOD1L,ARIH2,SLC25A27,ZER1,SNHG11,KIF24,DIDO1,CLASRP,PER2,WDR62,PHF21B,TOP3B,ZFP142,ZC3HAV1L,ATP11A,MLXIP,ITPA,TM2D1,LSM5,TOMM20,SNRPG,RPL31,CENPP,METTL23,RPLP1,UQCRH,PVALB,PSMA7,CALHM6,MRPL33,BOLA2,RPS18,COMMD6,ACTR6,NAA20,MCTS1,ZFP938,COX16,UQCRQ,RPS25,U2AF1L4,M…
TF	Factor: E2F-1	motif: GNGGGCGGGRMN	TF:M10209	0.008254562511121022	14278	432	325	TMEM26,CAPN11,FNDC3B,PEG3,COL19A1,FOXN3,ZDHHC23,CEP350,ATM,COL6A3,PEAK1,AMIGO2,ZFP169,H4C14,HERC1,KLF12,NDST1,HIPK2,STAC3,KCNC3,MYO9B,MAST3,USP34,UBN2,ATXN7L2,COL7A1,GRIN3B,PTPRD,RIPOR3,COL6A6,KMT5B,CUL4A,SORBS2,AJM1,MFSD4A,GM49601,NKTR,IRF4,TNFRSF25,DNHD1,AKAP8L,GABRE,PER1,GUCY1A2,PPFIA1,RAPH1,TET2,CLK2,ZFP57,RNF31,MAP4K4,MED13L,SORBS1,CSNK1G3,PPP2R3D,SNED1,C1QL3,ARHGAP33,NDST3,SIK2,TOPORS,CRACR…
TF	Factor: FOXN4	motif: NNWANNCGWMCGCGTCNNNNMT	TF:M04662	0.008434429450703863	16026	432	356	TMEM26,FNDC3B,PEG3,COL19A1,FOXN3,ZDHHC23,CEP350,ATM,B3GALT5,COL6A3,PEAK1,AMIGO2,GPLD1,ZFP169,H4C14,HERC1,KLF12,NDST1,HIPK2,STAC3,KCNC3,MYO9B,ZFP182,MAST3,USP34,PLA2G4B,UBN2,ATXN7L2,ANKRD24,GRIN3B,PTPRD,COL6A6,KMT5B,CUL4A,SORBS2,AJM1,MFSD4A,GM49601,SLC26A8,ADCY6,TINCR,NKTR,IRF4,TNFRSF25,AKAP8L,GABRE,PER1,GUCY1A2,PPFIA1,RAPH1,TET2,SHANK1,CLK2,ZFP57,RNF31,MAP4K4,MED13L,SORBS1,CSNK1G3,PPP2R3D,SNED1,A…
TF	Factor: Kaiso	motif: GCMGGGRGCRGS	TF:M03876	0.009146469687220455	11154	432	266	CHRNB2,CAPN11,FNDC3B,PEG3,COL19A1,FOXN3,ZDHHC23,CEP350,ATM,COL6A3,PEAK1,GPR17,AMIGO2,GPLD1,ZFP169,H4C14,HERC1,KLF12,HIPK2,STAC3,ADAM1A,KCNC3,MYO9B,ZFP182,MAST3,USP34,PLA2G4B,UBN2,COL7A1,GRIN3B,KMT5B,CUL4A,SORBS2,MFSD4A,GM49601,1700029I15RIK,SLC26A8,NKTR,IRF4,DNHD1,GABRE,PPFIA1,RAPH1,TET2,SHANK1,RNF31,MAP4K4,MED13L,SORBS1,CSNK1G3,PPP2R3D,SNED1,C1QL3,ARHGAP33,NDST3,SIK2,TOPORS,CRACR2A,EFNB3,ADAM19,…
TF	Factor: PEA3	motif: RCCGGAAGYN	TF:M01991	0.009181623126591975	9984	432	243	CHRNB2,FNDC3B,ZDHHC23,CEP350,ATM,AMIGO2,ZFP169,HIPK2,KCNC3,MYO9B,ZFP182,MAST3,USP34,UBN2,COL7A1,ANKRD24,LIME1,COL6A6,CUL4A,AJM1,1700029I15RIK,SLC26A8,TINCR,NKTR,IRF4,TNFRSF25,GABRE,GUCY1A2,PPFIA1,RAPH1,TET2,ZFP57,RNF31,SORBS1,CSNK1G3,PPP2R3D,ARHGAP33,SIK2,TOPORS,XNTRPC,WNK1,SPEN,GGA3,HAS3,MROH7,ZBTB37,LENG8,VAMP1,BOD1L,GAN,NTNG2,RASGRP2,ARIH2,SLC25A27,ZER1,PLEKHG2,MYO18A,EFCC1,SNHG11,KIF24,ALPK1,…
TF	Factor: ER81	motif: RCCGGAWRYN	TF:M01987	0.010188364989205024	4046	432	117	ZDHHC23,ATM,AMIGO2,MYO9B,MAST3,COL7A1,ANKRD24,LIME1,COL6A6,CUL4A,AJM1,SLC26A8,NKTR,RAPH1,CSNK1G3,PPP2R3D,SIK2,SPEN,HAS3,MROH7,ZBTB37,LENG8,BOD1L,RASGRP2,ARIH2,SLC25A27,ZER1,PRKDC,CLASRP,PER2,FLNA,WDR62,TOP3B,SHISA7,ZFP142,IRS2,MYCBPAP,ITPA,TM2D1,LSM5,TOMM20,SNRPG,RPL31,PIGBOS1,CENPP,METTL23,A430005L14RIK,RPLP1,COMMD2,UQCRH,PVALB,PSMA7,NR2F2,MRPL33,RPS18,COMMD6,ACTR6,0610009B22RIK,NAA20,OGFOD2,SAT…
TF	Factor: Elk-1	motif: NNNNCCGGAARTNN	TF:M00025	0.01037161641562583	9847	432	240	TMEM26,FNDC3B,COL19A1,ZDHHC23,CEP350,ATM,B3GALT5,AMIGO2,ZFP169,HIPK2,KCNC3,MYO9B,ZFP182,MAST3,USP34,UBN2,COL7A1,ANKRD24,LIME1,COL6A6,CUL4A,AJM1,MFSD4A,1700029I15RIK,SLC26A8,NKTR,IRF4,TNFRSF25,GABRE,PPFIA1,RAPH1,TET2,ZFP57,RNF31,CSNK1G3,PPP2R3D,ARHGAP33,SIK2,XNTRPC,WNK1,SPEN,IGF2BP1,GGA3,HAS3,MROH7,ZBTB37,LENG8,VAMP1,BOD1L,GAN,NTNG2,RASGRP2,ARIH2,PRRC2B,SLC25A27,ZER1,PLEKHG2,CORO6,MYO18A,EFCC1,SNH…
TF	Factor: BCL6B	motif: NNNNCCGCCCCWNNNN	TF:M02844	0.011681274563597403	13716	432	314	TMEM26,CHRNB2,CAPN11,FNDC3B,PEG3,FOXN3,ZDHHC23,CEP350,PEAK1,GPR17,AMIGO2,GPLD1,HERC1,KLF12,NDST1,HIPK2,STAC3,KCNC3,MYO9B,MAST3,USP34,UBN2,ATXN7L2,COL7A1,ANKRD24,GRIN3B,ROS1,PTPRD,1700109H08RIK,RIPOR3,COL6A6,KMT5B,CUL4A,SORBS2,AJM1,MFSD4A,GM49601,TINCR,NKTR,IRF4,TNFRSF25,DNHD1,AKAP8L,GABRE,PER1,ADAM1B,SLC39A2,PPFIA1,RAPH1,TET2,SHANK1,CLK2,RNF31,MAP4K4,MED13L,CSNK1G3,PPP2R3D,SNED1,C1QL3,ARHGAP33,ND…
TF	Factor: GABPalpha	motif: ACCGGAARYN	TF:M02039	0.012123302130284863	6187	432	164	ZDHHC23,ATM,AMIGO2,KCNC3,MYO9B,MAST3,USP34,UBN2,COL7A1,ANKRD24,LIME1,COL6A6,CUL4A,AJM1,SLC26A8,NKTR,IRF4,GABRE,GUCY1A2,PPFIA1,RAPH1,TET2,CSNK1G3,PPP2R3D,SIK2,XNTRPC,WNK1,SPEN,HAS3,MROH7,ZBTB37,LENG8,BOD1L,RASGRP2,ARIH2,SLC25A27,ZER1,PLEKHG2,MYO18A,ALPK1,SSPO,AGO3,DIDO1,NAV3,PRKDC,CLASRP,AGO2,PER2,FLNA,WDR62,PHF21B,TOP3B,SHISA7,ZFP142,HDAC7,GFPT2,MYCBPAP,ITPA,TM2D1,RPL36A,LSM5,TOMM20,SNRPG,RPL31,P…
TF	Factor: GKLF	motif: NNNRGGNGNGGSN	TF:M07289	0.012590396092075627	15327	432	343	TMEM26,CHRNB2,CAPN11,FNDC3B,PEG3,COL19A1,FOXN3,ZDHHC23,CEP350,SLC38A4,ATM,B3GALT5,COL6A3,PEAK1,GPR17,AMIGO2,GPLD1,ZFP169,H4C14,HERC1,KLF12,NDST1,HIPK2,STAC3,ADAM1A,KCNC3,MYO9B,MAST3,USP34,PLA2G4B,UBN2,ATXN7L2,COL7A1,ANKRD24,GRIN3B,1700109H08RIK,LIME1,RIPOR3,COL6A6,KMT5B,CUL4A,SORBS2,AJM1,MFSD4A,GM49601,1700029I15RIK,SLC26A8,ADCY6,NKTR,IRF4,TNFRSF25,DNHD1,AKAP8L,GABRE,PER1,ADAM1B,SLC39A2,PPFIA1,RA…
TF	Factor: TEL1	motif: CNCGGAANNN	match class: 1	TF:M01993_1	0.013072786176908022	4420	432	125	FNDC3B,FOXN3,ZDHHC23,CEP350,ATM,B3GALT5,AMIGO2,MAST3,UBN2,ANKRD24,CUL4A,IRF4,GUCY1A2,PPFIA1,RAPH1,TET2,CLK2,CSNK1G3,PPP2R3D,SIK2,XNTRPC,ATG9A,WNK1,SPEN,IGF2BP1,GGA3,PTCHD1,MROH7,GAN,ARIH2,ZER1,ARHGAP27,ALPK1,GPC6,AGO3,ITSN2,FAM193B,CLASRP,PER2,FUBP1,CBL,LAMA5,PCDHGB5,PHF21B,TOP3B,ZFP142,HDAC7,GFPT2,ADRA1A,ATP11A,ITPA,RPL36A,SNRPG,RPL31,CHRAC1,CENPP,METTL23,RPLP1,UQCRH,PVALB,PSMA7,CALHM6,SSR4,BOLA…
TF	Factor: Elk-1	motif: NCCGGAAGTGN	match class: 1	TF:M10219_1	0.013319317381362935	7712	432	196	TMEM26,ZDHHC23,CEP350,ATM,MYO9B,MAST3,USP34,PLA2G4B,LIME1,KMT5B,CUL4A,SLC26A8,ADCY6,TINCR,NKTR,TNFRSF25,GUCY1A2,RAPH1,RNF31,SORBS1,CSNK1G3,PPP2R3D,SNED1,ARHGAP33,SIK2,CRACR2A,XNTRPC,WNK1,SPEN,GGA3,MROH7,ZBTB37,ULBP1,VAMP1,GAN,NTNG2,RASGRP2,ARIH2,PRRC2B,NAALADL1,PLEKHG2,EDARADD,MYO18A,EFCC1,GPC6,TMPPE,STON1,NOS1AP,AGO3,FAM193B,DIDO1,PRKDC,CLASRP,MAST2,FUBP1,WDR62,CBL,PTPN14,LAMA5,PCDHGB5,TONSL,PHF…
TF	Factor: CACD	motif: CCACRCCC	TF:M01113	0.017825069467973263	10872	432	259	TMEM26,CAPN11,FNDC3B,PEG3,COL19A1,FOXN3,ZDHHC23,CEP350,ATM,COL6A3,PEAK1,GPR17,ZFP169,HERC1,KLF12,NDST1,HIPK2,STAC3,KCNC3,MYO9B,MAST3,USP34,PLA2G4B,UBN2,GRIN3B,RIPOR3,COL6A6,KMT5B,AJM1,GM49601,SLC26A8,NKTR,IRF4,DNHD1,GABRE,PER1,SLC39A2,RAPH1,TET2,SHANK1,CLK2,ZFP57,RNF31,MED13L,CSNK1G3,PPP2R3D,SNED1,C1QL3,ARHGAP33,SIK2,TOPORS,EFNB3,ADAM19,WNK1,TBC1D24,IGF2BP1,GGA3,KIF21B,HAS3,PTCHD1,ADAM12,CHD3,MRO…
TF	Factor: Elk-1	motif: NNNNCCGGAARTNN	match class: 1	TF:M00025_1	0.018502953382039385	4097	432	117	ZDHHC23,MYO9B,UBN2,CUL4A,SLC26A8,RAPH1,TET2,CSNK1G3,PPP2R3D,ARHGAP33,SIK2,XNTRPC,WNK1,GGA3,HAS3,ZBTB37,GAN,ARIH2,PLEKHG2,TMPPE,ATN1,AGO3,DIDO1,PRKDC,CLASRP,FLNA,WDR62,CBL,TONSL,PHF21B,KMT2B,TOP3B,SHISA7,ZFP142,HDAC7,ATP11A,MLXIP,MYCBPAP,ITPA,TM2D1,RPL36A,LSM5,TOMM20,SNRPG,CENPP,METTL23,RPLP1,COMMD2,PVALB,PSMA7,SSR4,MRPL33,BOLA2,RPS18,COMMD6,ACTR6,NAA20,MCTS1,SAT1,COX16,BRI3,UQCRQ,RPS25,U2AF1L4,MP…
TF	Factor: GABP-alpha	motif: CTTCCK	TF:M01660	0.019111614507358682	10778	432	257	TMEM26,CHRNB2,FNDC3B,FOXN3,ZDHHC23,CEP350,SLC38A4,ATM,COL6A3,PEAK1,AMIGO2,ZFP169,KCNC3,MYO9B,ZFP182,MAST3,USP34,UBN2,ATXN7L2,COL7A1,ANKRD24,LIME1,KMT5B,CUL4A,1700029I15RIK,SLC26A8,ADCY6,TINCR,NKTR,IRF4,TNFRSF25,GABRE,GUCY1A2,PPFIA1,RAPH1,TET2,CLK2,ZFP57,RNF31,MED13L,SORBS1,CSNK1G3,PPP2R3D,SNED1,ARHGAP33,SIK2,TOPORS,XNTRPC,ATG9A,WNK1,SPEN,GGA3,HAS3,MROH7,ZBTB37,LENG8,BOD1L,GAN,RASGRP2,ARIH2,PRRC2B…
TF	Factor: GABP-alpha	motif: CTTCCK	match class: 1	TF:M01660_1	0.023394800133112063	4696	432	130	CEP350,ATM,AMIGO2,MYO9B,USP34,CUL4A,ADCY6,TNFRSF25,GUCY1A2,RNF31,CSNK1G3,PPP2R3D,SNED1,SIK2,ATG9A,WNK1,SPEN,MROH7,ZBTB37,GAN,ARIH2,MYO18A,EFCC1,SNHG11,KIF24,GPC6,TMPPE,AGO3,FAM193B,NAV3,CLASRP,FUBP1,WDR62,LAMA5,TONSL,PHF21B,KMT2B,TOP3B,ZFP142,ATP11A,MYCBPAP,PIEZO2,ITPA,RPL36A,LSM5,RPS13,SNRPG,RPL31,CHRAC1,CENPP,METTL23,RPLP1,COMMD2,PVALB,PSMA7,SSR4,BOLA2,RPS18,COMMD6,FAU,ACTR6,0610009B22RIK,PAXX,…
TF	Factor: AhR	motif: CCYCNRRSTNGCGTGASA	TF:M00139	0.03212639739320755	3490	432	102	COL19A1,ZDHHC23,COL6A3,H4C14,KLF12,NDST1,HIPK2,MYO9B,PLA2G4B,GRIN3B,1700029I15RIK,ADCY6,GUCY1A2,PPFIA1,MAP4K4,MED13L,SNED1,ARHGAP33,ADAM19,ATG9A,IGF2BP1,KIF21B,HAS3,PTCHD1,ADAM12,LENG8,PRRC2B,NLRC3,EDARADD,ITSN2,MFSD2B,GM20605,AGO2,FUBP1,SLMAP,CBL,LAMA5,PCDHGB5,TONSL,SETD1B,PHF21B,CACNA1D,ZFP142,ADRA1A,ANKRD52,FNDC1,IRS2,PIGBOS1,METTL23,MED21,A430005L14RIK,RPLP1,ALKBH7,CALHM6,BOLA2,MRPS24,COMMD6,…
TF	Factor: E2F-3	motif: GGCGGGN	TF:M02089	0.03227567118136455	11302	432	266	TMEM26,CAPN11,FNDC3B,PEG3,FOXN3,ZDHHC23,CEP350,ATM,PEAK1,AMIGO2,ZFP169,KLF12,NDST1,HIPK2,STAC3,KCNC3,MYO9B,MAST3,USP34,UBN2,ATXN7L2,COL7A1,GRIN3B,PTPRD,KMT5B,CUL4A,SORBS2,MFSD4A,GM49601,NKTR,IRF4,AKAP8L,GABRE,PER1,GUCY1A2,PPFIA1,RAPH1,TET2,CLK2,ZFP57,RNF31,MAP4K4,MED13L,SORBS1,CSNK1G3,PPP2R3D,SNED1,C1QL3,ARHGAP33,NDST3,SIK2,TOPORS,CRACR2A,EFNB3,ADAM19,WNK1,SPEN,TBC1D24,IGF2BP1,GGA3,KIF21B,HAS3,PT…
TF	Factor: ZF5	motif: GSGCGCGR	match class: 1	TF:M00716_1	0.035038536191840976	12090	432	281	TMEM26,FNDC3B,PEG3,COL19A1,FOXN3,ZDHHC23,CEP350,ATM,PEAK1,AMIGO2,H4C14,HERC1,KLF12,NDST1,HIPK2,KCNC3,MYO9B,ZFP182,MAST3,USP34,UBN2,ATXN7L2,COL7A1,ANKRD24,GRIN3B,RIPOR3,COL6A6,KMT5B,CUL4A,SORBS2,AJM1,MFSD4A,GM49601,SLC26A8,NKTR,IRF4,TNFRSF25,AKAP8L,GABRE,PER1,SLC39A2,GUCY1A2,PPFIA1,RAPH1,TET2,CLK2,ZFP57,RNF31,MAP4K4,MED13L,SORBS1,CSNK1G3,PPP2R3D,SNED1,C1QL3,ARHGAP33,NDST3,SIK2,TOPORS,CRACR2A,XNTRP…
TF	Factor: GABPalpha_GABPbeta	motif: CTTCCKGY	TF:M03791	0.04383155435412743	2959	432	89	ATM,AMIGO2,MYO9B,MAST3,USP34,COL7A1,CUL4A,NKTR,RAPH1,PPP2R3D,SIK2,ZBTB37,LENG8,RASGRP2,ARIH2,SLC25A27,PLEKHG2,AGO3,CLASRP,PER2,FLNA,TONSL,PHF21B,TOP3B,ZFP142,MLXIP,MYCBPAP,ITPA,TM2D1,LSM5,TOMM20,SNRPG,PIGBOS1,METTL23,A430005L14RIK,RPLP1,UQCRH,PVALB,SSR4,RPS18,COMMD6,ACTR6,0610009B22RIK,NAA20,PDCD10,SERF1,ATP6V0B,SAT1,ZFP938,U2AF1L4,CHCHD2,TIMM8B,CHURC1,SF3B6,RPS7,HMGN2,FAM174A,IL15RA,CMC4,RPL32,R…
TF	Factor: GABP-alpha	motif: GGNRCCGGAAGTGN	TF:M10247	0.04624084600228149	4002	432	113	CHRNB2,ZDHHC23,ATM,ZFP169,MYO9B,ZFP182,MAST3,USP34,UBN2,COL7A1,CUL4A,1700029I15RIK,IRF4,RAPH1,TET2,CSNK1G3,PPP2R3D,MROH7,ZBTB37,BOD1L,ARIH2,SLC25A27,ZER1,AGO3,CLASRP,PER2,FUBP1,CBL,TONSL,PHF21B,TOP3B,ZFP142,PIEZO2,ITPA,TM2D1,LSM5,TOMM20,SNRPG,RPL31,PIGBOS1,CENPP,METTL23,A430005L14RIK,RPLP1,COMMD2,UQCRH,PVALB,PSMA7,SSR4,MRPL33,BOLA2,RPS18,COMMD6,ACTR6,NAA20,SERF1,MCTS1,RPS15A,OGFOD2,SAT1,ZFP938,CO…
TF	Factor: BEN	motif: CAGCGRNV	TF:M01240	0.046693476915045606	16268	432	357	TMEM26,CHRNB2,FNDC3B,PEG3,COL19A1,FOXN3,ZDHHC23,CEP350,ATM,B3GALT5,COL6A3,PEAK1,GPR17,AMIGO2,ZFP169,H4C14,HERC1,KLF12,NDST1,HIPK2,ADAM1A,KCNC3,MYO9B,ZFP182,MAST3,USP34,PLA2G4B,UBN2,ATXN7L2,COL7A1,ANKRD24,GRIN3B,ROS1,PTPRD,1700109H08RIK,LIME1,RIPOR3,COL6A6,KMT5B,AJM1,MFSD4A,GM49601,1700029I15RIK,ADCY6,TINCR,NKTR,IRF4,TNFRSF25,DNHD1,AKAP8L,GABRE,PER1,ADAM1B,SLC39A2,GUCY1A2,PPFIA1,RAPH1,TET2,SHANK1,…
TF	Factor: Fli-1	motif: GNNRCCGGAAGYGS	TF:M10234	0.046865447870645206	6469	432	167	TMEM26,CHRNB2,FOXN3,ZDHHC23,ATM,MYO9B,MAST3,USP34,COL7A1,PTPRD,CUL4A,NKTR,IRF4,GABRE,PER1,GUCY1A2,RAPH1,SHANK1,RNF31,SORBS1,CSNK1G3,PPP2R3D,SNED1,ARHGAP33,SIK2,GGA3,CHD3,ZBTB37,LENG8,ULBP1,BOD1L,GAN,RASGRP2,ARIH2,PRRC2B,ZER1,PLEKHG2,CORO6,MYO18A,FMNL1,CLIC6,GPC6,PRRT1,TMPPE,STON1,HMCN1,AGO3,FAM193B,PRKDC,CLASRP,MAST2,PER2,FUBP1,FLNA,WDR62,CBL,PTPN14,PCDHGB5,TONSL,PHF21B,KMT2B,TOP3B,KLF7,ZFP142,ZC…
TF	Factor: MOVO-B	motif: GNGGGGG	TF:M01104	0.049889418541583984	7667	432	192	CAPN11,FNDC3B,COL19A1,FOXN3,ZDHHC23,CEP350,ATM,AMIGO2,ZFP169,KLF12,NDST1,HIPK2,STAC3,MYO9B,USP34,UBN2,ATXN7L2,COL7A1,ANKRD24,GRIN3B,ROS1,KMT5B,CUL4A,SORBS2,MFSD4A,GM49601,ADCY6,NKTR,TNFRSF25,DNHD1,GUCY1A2,PPFIA1,TET2,CLK2,MAP4K4,MED13L,SORBS1,CSNK1G3,C1QL3,SIK2,XNTRPC,EFNB3,ADAM19,WNK1,SPEN,TBC1D24,IGF2BP1,GGA3,KIF21B,PTCHD1,ADAM12,CHD3,ZBTB37,LENG8,PPIP5K1,ITGA10,VAMP1,BOD1L,GAN,ZIM1,RASGRP2,ARI…
CORUM	Respiratory chain complex I, mitochondrial	CORUM:382	0.0095257879936088	37	40	7	NDUFB8,NDUFC2,NDUFA4,NDUFB2,NDUFA7,MT-ND1,NDUFB4
CORUM	Cytochrome c oxidase, mitochondrial	CORUM:538	0.024183311105791392	12	40	4	COX7B,MT-CO3,COX7A2,COX7C
CORUM	Respiratory chain complex I, mitochondrial	CORUM:381	0.04840019870472892	35	40	6	NDUFB8,NDUFC2,NDUFA4,NDUFA7,MT-ND1,NDUFB4
HP	Erythroid hypoplasia	HP:0012133	1.6361730553121176e-7	14	103	8	TET2,RPS19,RPS10,RPS27RT,RPL11,RPL35A,RPS27,RPS14
HP	Abnormal radial artery morphology	HP:0031640	0.00005998803406416557	11	103	6	RPS19,RPS10,RPS27RT,RPL11,RPL35A,RPS27
HP	Elevated red cell adenosine deaminase level	HP:0030270	0.00005998803406416557	11	103	6	RPS19,RPS10,RPS27RT,RPL11,RPL35A,RPS27
HP	Radial artery aplasia	HP:0020118	0.00005998803406416557	11	103	6	RPS19,RPS10,RPS27RT,RPL11,RPL35A,RPS27
HP	Macrocytic dyserythropoietic anemia	HP:0005532	0.00011783984761736183	12	103	6	RPS19,RPS10,RPS27RT,RPL11,RPL35A,RPS27
HP	Abnormal number of erythroid precursors	HP:0012131	0.00031509201942228474	31	103	8	TET2,RPS19,RPS10,RPS27RT,RPL11,RPL35A,RPS27,RPS14
HP	Thrombocytosis	HP:0001894	0.0004625728509902863	44	103	9	TET2,TBC1D24,RPS19,RPS10,RPS27RT,RPL11,RPL35A,RPS27,RPS14
HP	Malignant genitourinary tract tumor	HP:0006758	0.0006048203321755771	15	103	6	RPS19,RPS10,RPS27RT,RPL11,RPL35A,RPS27
HP	Pure red cell aplasia	HP:0012410	0.0009504959266100707	16	103	6	RPS19,RPS10,RPS27RT,RPL11,RPL35A,RPS27
HP	Normochromic anemia	HP:0001895	0.0010240182146171802	25	103	7	TET2,RPS19,RPS10,RPS27RT,RPL11,RPL35A,RPS27
HP	Adenocarcinoma of the colon	HP:0040276	0.0030516129851058038	19	103	6	RPS19,RPS10,RPS27RT,RPL11,RPL35A,RPS27
HP	Abnormality of the thenar eminence	HP:0001227	0.0030516129851058038	19	103	6	RPS19,RPS10,RPS27RT,RPL11,RPL35A,RPS27
HP	Persistence of hemoglobin F	HP:0011904	0.0030516129851058038	19	103	6	RPS19,RPS10,RPS27RT,RPL11,RPL35A,RPS27
HP	Abnormal erythrocyte enzyme level	HP:0030272	0.005888192740398615	21	103	6	RPS19,RPS10,RPS27RT,RPL11,RPL35A,RPS27
HP	Osteosarcoma	HP:0002669	0.005888192740398615	21	103	6	RPS19,RPS10,RPS27RT,RPL11,RPL35A,RPS27
HP	Reticulocytopenia	HP:0001896	0.007952405534005686	22	103	6	RPS19,RPS10,RPS27RT,RPL11,RPL35A,RPS27
HP	Adenocarcinoma of the large intestine	HP:0040275	0.010568003145167907	23	103	6	RPS19,RPS10,RPS27RT,RPL11,RPL35A,RPS27
HP	Partial duplication of thumb phalanx	HP:0009944	0.017887688496980785	25	103	6	RPS19,RPS10,RPS27RT,RPL11,RPL35A,RPS27
HP	Sprengel anomaly	HP:0000912	0.0212411241235375	38	103	7	FLNA,RPS19,RPS10,RPS27RT,RPL11,RPL35A,RPS27
HP	Macrocytic anemia	HP:0001972	0.023698585216328012	53	103	8	TET2,RPS19,RPS10,RPS27RT,RPL11,RPL35A,RPS27,RPS14
HP	Developmental glaucoma	HP:0001087	0.027317580917835364	54	103	8	FLNA,RNASEH2C,RPS19,RPS10,RPS27RT,RPL11,RPL35A,RPS27
HP	Increased mean corpuscular volume	HP:0005518	0.028845969378932825	27	103	6	RPS19,RPS10,RPS27RT,RPL11,RPL35A,RPS27
HP	Partial duplication of the phalanx of hand	HP:0009999	0.028845969378932825	27	103	6	RPS19,RPS10,RPS27RT,RPL11,RPL35A,RPS27
HP	Adenocarcinoma of the intestines	HP:0040273	0.028845969378932825	27	103	6	RPS19,RPS10,RPS27RT,RPL11,RPL35A,RPS27
HP	Acute myeloid leukemia	HP:0004808	0.0359603216091641	56	103	8	TET2,RPS19,RPS10,RPS27RT,RPL11,RPL35A,RPS27,RPS14
