# Supplementary material for: A comprehensive transcriptomic analysis of the bisphenol A affected kidney in mice
Source: Front Mol Biosci. 2023 Nov 24;10:1260716. doi: 10.3389/fmolb.2023.1260716 (PMC10704486; doi:10.3389/fmolb.2023.1260716)
Supplement: Supplementary file 8 [file Table4.XLSX]

## Sheet: Supplementary Table 4
Gene ID	lncRNA ID	Correlation value
MSTRG.11288	ENSMUSG00000085620	0.915036
MSTRG.4464	ENSMUSG00000085620	0.919013
MSTRG.6588	ENSMUSG00000085620	0.915399
MSTRG.18221	ENSMUSG00000085620	0.906881
ENSMUSG00000025650	ENSMUSG00000085620	0.917218
ENSMUSG00000054555	ENSMUSG00000085620	0.923954
ENSMUSG00000011256	ENSMUSG00000085620	0.926687
MSTRG.3480	ENSMUSG00000085620	0.908031
MSTRG.11025	ENSMUSG00000085620	0.925875
MSTRG.6607	ENSMUSG00000085620	0.905438
MSTRG.9104	ENSMUSG00000085620	0.902596
ENSMUSG00000110218	ENSMUSG00000085620	0.900445
MSTRG.22422	ENSMUSG00000085620	0.904925
ENSMUSG00000020658	ENSMUSG00000085620	0.957611
MSTRG.18109	ENSMUSG00000085620	0.928848
MSTRG.15904	ENSMUSG00000085620	0.917373
MSTRG.11670	ENSMUSG00000085620	0.913902
ENSMUSG00000036036	ENSMUSG00000085620	0.96809
MSTRG.13173	ENSMUSG00000085620	0.904316
ENSMUSG00000011256	ENSMUSG00000096967	0.915634
MSTRG.11288	ENSMUSG00000096967	0.929777
MSTRG.3466	ENSMUSG00000096967	0.920018
MSTRG.17622	ENSMUSG00000096967	0.901064
MSTRG.4464	ENSMUSG00000096967	0.917552
MSTRG.7513	ENSMUSG00000096967	0.90668
ENSMUSG00000025650	ENSMUSG00000096967	0.906055
MSTRG.11025	ENSMUSG00000096967	0.9507
MSTRG.17465	ENSMUSG00000096967	0.941914
MSTRG.19475	ENSMUSG00000096967	0.901384
MSTRG.18109	ENSMUSG00000096967	0.93712
ENSMUSG00000110218	ENSMUSG00000096967	0.901106
ENSMUSG00000036036	ENSMUSG00000096967	0.936803
MSTRG.6588	ENSMUSG00000096967	0.937183
MSTRG.18221	ENSMUSG00000096967	0.928848
ENSMUSG00000054555	ENSMUSG00000096967	0.941924
MSTRG.11670	ENSMUSG00000096967	0.916441
MSTRG.4010	ENSMUSG00000096967	0.90901
ENSMUSG00000031340	ENSMUSG00000096967	0.91808
MSTRG.6607	ENSMUSG00000096967	0.918048
ENSMUSG00000020658	ENSMUSG00000096967	0.931929
MSTRG.8369	ENSMUSG00000096967	0.937884
MSTRG.17303	ENSMUSG00000096967	0.900951
ENSMUSG00000068263	ENSMUSG00000096967	0.907642
MSTRG.1390	ENSMUSG00000096967	0.91094
MSTRG.22422	ENSMUSG00000096967	0.924187
MSTRG.22252	ENSMUSG00000096967	0.901897
MSTRG.13173	ENSMUSG00000101356	0.929179
MSTRG.18109	ENSMUSG00000101356	0.912673
ENSMUSG00000011256	ENSMUSG00000101356	0.91164
MSTRG.11786	ENSMUSG00000101356	0.940238
ENSMUSG00000025650	ENSMUSG00000101356	0.912392
ENSMUSG00000110218	ENSMUSG00000101356	0.920363
MSTRG.3466	ENSMUSG00000106334	0.905251
MSTRG.6571	ENSMUSG00000106334	0.918874
MSTRG.17465	ENSMUSG00000106334	0.918609
MSTRG.6588	ENSMUSG00000106334	0.918429
MSTRG.439	ENSMUSG00000106334	0.903316
MSTRG.9104	ENSMUSG00000106334	0.917392
MSTRG.7513	ENSMUSG00000106334	0.913847
ENSMUSG00000011256	ENSMUSG00000106334	0.969662
MSTRG.16315	ENSMUSG00000106334	0.91511
MSTRG.21844	ENSMUSG00000106334	0.912151
ENSMUSG00000029361	ENSMUSG00000106334	0.941335
MSTRG.19475	ENSMUSG00000106334	0.923856
MSTRG.11786	ENSMUSG00000106334	0.9024
ENSMUSG00000025650	ENSMUSG00000106334	0.95934
ENSMUSG00000049871	ENSMUSG00000106334	0.928485
ENSMUSG00000035279	ENSMUSG00000106334	0.907442
ENSMUSG00000041624	ENSMUSG00000106334	0.91792
MSTRG.18109	ENSMUSG00000106334	0.964581
MSTRG.11288	ENSMUSG00000106334	0.957712
MSTRG.11025	ENSMUSG00000106334	0.949148
ENSMUSG00000041482	ENSMUSG00000106334	0.952486
MSTRG.21998	ENSMUSG00000106334	0.907884
ENSMUSG00000031340	ENSMUSG00000106334	0.951405
MSTRG.16803	ENSMUSG00000106334	0.906554
MSTRG.20428	ENSMUSG00000106334	0.911405
MSTRG.22422	ENSMUSG00000106334	0.959979
MSTRG.6607	ENSMUSG00000106334	0.908655
MSTRG.579	ENSMUSG00000106334	0.902549
MSTRG.4010	ENSMUSG00000106334	0.917678
MSTRG.18221	ENSMUSG00000106334	0.952423
ENSMUSG00000041642	ENSMUSG00000106334	0.933192
MSTRG.10869	ENSMUSG00000106334	0.905681
MSTRG.24118	ENSMUSG00000106334	0.904591
MSTRG.24959	ENSMUSG00000106334	0.913602
MSTRG.8369	ENSMUSG00000106334	0.929915
ENSMUSG00000036036	ENSMUSG00000106334	0.955785
ENSMUSG00000020658	ENSMUSG00000106334	0.980857
MSTRG.13173	ENSMUSG00000106334	0.952811
MSTRG.3480	ENSMUSG00000106334	0.911926
ENSMUSG00000037020	ENSMUSG00000106334	0.925662
ENSMUSG00000110218	ENSMUSG00000106334	0.952113
ENSMUSG00000019893	ENSMUSG00000106334	0.917747
MSTRG.4464	ENSMUSG00000106334	0.934115
ENSMUSG00000068263	ENSMUSG00000106334	0.918796
MSTRG.11670	ENSMUSG00000106334	0.928681
ENSMUSG00000054555	ENSMUSG00000106334	0.921308
MSTRG.22204	ENSMUSG00000106334	0.904776
MSTRG.11288	ENSMUSG00000106547	0.932198
MSTRG.1347	ENSMUSG00000106547	0.920289
MSTRG.23100	ENSMUSG00000106547	0.914451
MSTRG.13173	ENSMUSG00000106547	0.909091
MSTRG.21470	ENSMUSG00000106547	0.907756
MSTRG.22252	ENSMUSG00000106547	0.922087
ENSMUSG00000040287	ENSMUSG00000106547	0.909884
ENSMUSG00000035279	ENSMUSG00000106547	0.921506
MSTRG.21846	ENSMUSG00000106547	0.918762
MSTRG.18221	ENSMUSG00000106547	0.948955
ENSMUSG00000095105	ENSMUSG00000106547	0.91681
MSTRG.16315	ENSMUSG00000106547	0.932656
MSTRG.11025	ENSMUSG00000106547	0.90603
MSTRG.19559	ENSMUSG00000106547	0.954774
MSTRG.9104	ENSMUSG00000106547	0.935283
ENSMUSG00000029361	ENSMUSG00000106547	0.914216
ENSMUSG00000019893	ENSMUSG00000106547	0.941374
ENSMUSG00000049871	ENSMUSG00000106547	0.904408
MSTRG.4464	ENSMUSG00000106547	0.901345
ENSMUSG00000068263	ENSMUSG00000106547	0.947738
ENSMUSG00000041482	ENSMUSG00000106547	0.94572
MSTRG.6588	ENSMUSG00000106547	0.923327
MSTRG.17303	ENSMUSG00000106547	0.932848
MSTRG.8369	ENSMUSG00000106547	0.918847
ENSMUSG00000054555	ENSMUSG00000106547	0.914034
MSTRG.18109	ENSMUSG00000106547	0.946578
ENSMUSG00000025650	ENSMUSG00000106547	0.961019
MSTRG.7513	ENSMUSG00000106547	0.945571
MSTRG.22422	ENSMUSG00000106547	0.966412
MSTRG.15733	ENSMUSG00000106547	0.905592
ENSMUSG00000037020	ENSMUSG00000106547	0.905869
MSTRG.22204	ENSMUSG00000106547	0.925053
ENSMUSG00000110218	ENSMUSG00000106547	0.925963
MSTRG.11786	ENSMUSG00000106547	0.939039
MSTRG.24959	ENSMUSG00000106547	0.923512
MSTRG.20570	ENSMUSG00000106547	0.912756
ENSMUSG00000031340	ENSMUSG00000106547	0.968733
MSTRG.11670	ENSMUSG00000106547	0.943092
MSTRG.4010	ENSMUSG00000106547	0.954921
ENSMUSG00000066842	ENSMUSG00000106547	0.909167
ENSMUSG00000020658	ENSMUSG00000106547	0.94028
ENSMUSG00000041624	ENSMUSG00000106547	0.966489
MSTRG.7933	ENSMUSG00000106547	0.9157
MSTRG.21844	ENSMUSG00000106547	0.950913
ENSMUSG00000061414	ENSMUSG00000106547	0.945536
ENSMUSG00000041642	ENSMUSG00000106547	0.939946
ENSMUSG00000020181	ENSMUSG00000106547	0.91837
MSTRG.19693	ENSMUSG00000106547	0.906447
MSTRG.19475	ENSMUSG00000106547	0.941006
ENSMUSG00000035279	ENSMUSG00000108137	0.92947
ENSMUSG00000021356	ENSMUSG00000108137	0.917269
ENSMUSG00000040287	ENSMUSG00000108137	0.90368
ENSMUSG00000068263	ENSMUSG00000108137	0.928834
ENSMUSG00000013415	ENSMUSG00000108137	0.901093
ENSMUSG00000025650	ENSMUSG00000116604	0.93391
ENSMUSG00000013415	ENSMUSG00000116604	0.938539
ENSMUSG00000068263	ENSMUSG00000116604	0.903653
MSTRG.11288	ENSMUSG00000116604	0.914185
MSTRG.21844	ENSMUSG00000116604	0.924488
MSTRG.6588	ENSMUSG00000116604	0.912671
ENSMUSG00000019893	ENSMUSG00000116604	0.941587
MSTRG.11786	ENSMUSG00000116604	0.920301
ENSMUSG00000054555	ENSMUSG00000116604	0.910525
ENSMUSG00000041624	ENSMUSG00000116604	0.931028
MSTRG.19693	ENSMUSG00000116604	0.9056
MSTRG.4010	ENSMUSG00000116604	0.927101
ENSMUSG00000049871	ENSMUSG00000116604	0.905087
MSTRG.9104	ENSMUSG00000116604	0.906413
MSTRG.18221	ENSMUSG00000116604	0.918283
MSTRG.10869	ENSMUSG00000116604	0.909443
ENSMUSG00000040287	ENSMUSG00000116604	0.953363
ENSMUSG00000035279	ENSMUSG00000116604	0.914137
MSTRG.19559	ENSMUSG00000116604	0.932518
ENSMUSG00000110218	ENSMUSG00000116604	0.936789
MSTRG.11670	ENSMUSG00000116604	0.939519
ENSMUSG00000043719	ENSMUSG00000116604	0.909016
MSTRG.20570	ENSMUSG00000116604	0.92711
MSTRG.22422	ENSMUSG00000116604	0.944323
ENSMUSG00000041482	ENSMUSG00000116604	0.918713
ENSMUSG00000020658	ENSMUSG00000116604	0.906581
MSTRG.15776	MSTRG.10181	0.929832
MSTRG.21894	MSTRG.1071	0.929012
MSTRG.22275	MSTRG.1071	0.919982
MSTRG.26209	MSTRG.10824	0.903941
MSTRG.9881	MSTRG.10824	0.911514
MSTRG.10308	MSTRG.10824	0.920578
MSTRG.25049	MSTRG.10824	0.938125
MSTRG.9952	MSTRG.11820	0.908148
MSTRG.579	MSTRG.11820	0.902117
MSTRG.9548	MSTRG.11820	0.904998
MSTRG.26908	MSTRG.11820	0.929927
MSTRG.21353	MSTRG.11820	0.913352
MSTRG.23419	MSTRG.11835	0.90182
MSTRG.24304	MSTRG.11835	0.920377
MSTRG.25990	MSTRG.11835	0.916616
MSTRG.7104	MSTRG.11835	0.927095
MSTRG.5488	MSTRG.11835	0.902586
ENSMUSG00000019893	MSTRG.11897	0.924509
MSTRG.13428	MSTRG.11897	0.911189
MSTRG.21470	MSTRG.11897	0.91856
MSTRG.24839	MSTRG.11897	0.908354
MSTRG.8369	MSTRG.11897	0.917236
ENSMUSG00000037020	MSTRG.11897	0.903328
ENSMUSG00000035279	MSTRG.11897	0.9055
MSTRG.1347	MSTRG.11897	0.906829
MSTRG.18221	MSTRG.11897	0.908006
MSTRG.20428	MSTRG.11897	0.920421
ENSMUSG00000041624	MSTRG.11897	0.921558
ENSMUSG00000031340	MSTRG.11897	0.933794
ENSMUSG00000025650	MSTRG.11897	0.921495
MSTRG.7513	MSTRG.11897	0.94791
MSTRG.11755	MSTRG.11897	0.919147
ENSMUSG00000041642	MSTRG.11897	0.937975
ENSMUSG00000041482	MSTRG.11897	0.921257
ENSMUSG00000043719	MSTRG.11897	0.909727
ENSMUSG00000095105	MSTRG.11897	0.929497
MSTRG.22422	MSTRG.11897	0.919056
MSTRG.22204	MSTRG.11897	0.918556
ENSMUSG00000041552	MSTRG.11897	0.92771
MSTRG.19475	MSTRG.11897	0.945943
MSTRG.19559	MSTRG.11897	0.924454
MSTRG.24959	MSTRG.11897	0.915774
ENSMUSG00000061414	MSTRG.11897	0.948396
MSTRG.11786	MSTRG.11897	0.949931
ENSMUSG00000027977	MSTRG.11897	0.919608
MSTRG.21844	MSTRG.11897	0.920177
MSTRG.16315	MSTRG.11897	0.933091
ENSMUSG00000066842	MSTRG.11897	0.949766
MSTRG.17303	MSTRG.11897	0.924733
MSTRG.4010	MSTRG.11897	0.93178
MSTRG.22185	MSTRG.12039	0.900733
MSTRG.26200	MSTRG.12039	0.922449
MSTRG.252	MSTRG.125	0.906175
MSTRG.18674	MSTRG.125	0.906067
MSTRG.15082	MSTRG.125	0.929086
MSTRG.22260	MSTRG.125	0.90061
MSTRG.11615	MSTRG.125	0.901906
MSTRG.17303	MSTRG.12527	0.925204
ENSMUSG00000037020	MSTRG.12527	0.90917
MSTRG.19475	MSTRG.12527	0.920889
MSTRG.23100	MSTRG.12527	0.906489
ENSMUSG00000011256	MSTRG.12527	0.942494
ENSMUSG00000019893	MSTRG.12527	0.907616
MSTRG.13428	MSTRG.12527	0.924383
MSTRG.15733	MSTRG.12527	0.900414
MSTRG.1390	MSTRG.12527	0.939942
MSTRG.18109	MSTRG.12527	0.942301
MSTRG.6588	MSTRG.12527	0.930252
MSTRG.16315	MSTRG.12527	0.907592
MSTRG.21353	MSTRG.12527	0.901192
MSTRG.4464	MSTRG.12527	0.955799
ENSMUSG00000031273	MSTRG.12527	0.908285
MSTRG.11025	MSTRG.12527	0.955655
MSTRG.20428	MSTRG.12527	0.917599
MSTRG.17622	MSTRG.12527	0.933641
MSTRG.20438	MSTRG.12527	0.904338
ENSMUSG00000029361	MSTRG.12527	0.913795
ENSMUSG00000041482	MSTRG.12527	0.917061
MSTRG.1347	MSTRG.12527	0.929921
MSTRG.24959	MSTRG.12527	0.938242
MSTRG.7513	MSTRG.12527	0.912044
ENSMUSG00000054555	MSTRG.12527	0.926375
MSTRG.21846	MSTRG.12527	0.91355
ENSMUSG00000049871	MSTRG.12527	0.90551
MSTRG.24118	MSTRG.12527	0.900068
MSTRG.11670	MSTRG.12527	0.923629
MSTRG.439	MSTRG.12527	0.932224
ENSMUSG00000020658	MSTRG.12527	0.943329
MSTRG.18221	MSTRG.12527	0.927578
ENSMUSG00000110218	MSTRG.12527	0.916303
MSTRG.3466	MSTRG.12527	0.946886
MSTRG.13173	MSTRG.12527	0.91478
MSTRG.482	MSTRG.12527	0.900599
MSTRG.7541	MSTRG.12527	0.904612
MSTRG.25837	MSTRG.12527	0.919997
ENSMUSG00000041642	MSTRG.12527	0.909837
MSTRG.22252	MSTRG.12527	0.905187
ENSMUSG00000036036	MSTRG.12527	0.940719
MSTRG.6571	MSTRG.12527	0.904585
MSTRG.17465	MSTRG.12527	0.931789
MSTRG.6607	MSTRG.12527	0.91075
MSTRG.22422	MSTRG.12527	0.925196
MSTRG.8369	MSTRG.12527	0.958087
ENSMUSG00000025650	MSTRG.12527	0.923089
MSTRG.3480	MSTRG.12527	0.921169
MSTRG.11288	MSTRG.12527	0.933066
MSTRG.21998	MSTRG.12527	0.914214
MSTRG.9952	MSTRG.12527	0.903353
ENSMUSG00000031340	MSTRG.12527	0.934118
MSTRG.579	MSTRG.12527	0.926808
MSTRG.7104	MSTRG.15264	0.924912
MSTRG.12214	MSTRG.15264	0.901998
MSTRG.25990	MSTRG.15264	0.921511
MSTRG.5488	MSTRG.15264	0.924671
MSTRG.26064	MSTRG.15264	0.920261
MSTRG.25049	MSTRG.15264	0.905227
MSTRG.23419	MSTRG.15264	0.920315
MSTRG.18550	MSTRG.15264	0.902184
MSTRG.24304	MSTRG.15264	0.9278
MSTRG.21894	MSTRG.16032	0.920181
MSTRG.22275	MSTRG.16032	0.905571
ENSMUSG00000116594	MSTRG.1621	0.900817
MSTRG.26064	MSTRG.16283	0.900376
MSTRG.25049	MSTRG.16283	0.907143
MSTRG.8610	MSTRG.16283	0.915281
ENSMUSG00000025650	MSTRG.16480	0.902278
MSTRG.24839	MSTRG.16480	0.906456
MSTRG.16803	MSTRG.16480	0.908819
MSTRG.13173	MSTRG.16480	0.935205
ENSMUSG00000110218	MSTRG.16480	0.90517
ENSMUSG00000011256	MSTRG.16480	0.923482
ENSMUSG00000020658	MSTRG.16480	0.907865
ENSMUSG00000003934	MSTRG.16834	0.923573
MSTRG.7933	MSTRG.16834	0.922783
MSTRG.24959	MSTRG.16834	0.919366
ENSMUSG00000041642	MSTRG.16834	0.924164
MSTRG.15733	MSTRG.16834	0.910502
ENSMUSG00000041482	MSTRG.16834	0.931118
MSTRG.20570	MSTRG.16834	0.918981
ENSMUSG00000025650	MSTRG.16834	0.966719
MSTRG.1347	MSTRG.16834	0.911065
MSTRG.9104	MSTRG.16834	0.941014
ENSMUSG00000110218	MSTRG.16834	0.914296
ENSMUSG00000049871	MSTRG.16834	0.909185
MSTRG.16315	MSTRG.16834	0.922203
MSTRG.19475	MSTRG.16834	0.920857
ENSMUSG00000031340	MSTRG.16834	0.956944
MSTRG.21846	MSTRG.16834	0.922175
MSTRG.11670	MSTRG.16834	0.938731
MSTRG.22422	MSTRG.16834	0.954133
MSTRG.4010	MSTRG.16834	0.957136
MSTRG.18109	MSTRG.16834	0.910738
ENSMUSG00000035279	MSTRG.16834	0.910547
MSTRG.22204	MSTRG.16834	0.938395
MSTRG.7513	MSTRG.16834	0.936464
MSTRG.23100	MSTRG.16834	0.907423
MSTRG.18221	MSTRG.16834	0.924868
MSTRG.16803	MSTRG.16834	0.900249
ENSMUSG00000054555	MSTRG.16834	0.901427
MSTRG.11786	MSTRG.16834	0.91145
MSTRG.21844	MSTRG.16834	0.961367
ENSMUSG00000061414	MSTRG.16834	0.935224
MSTRG.6588	MSTRG.16834	0.912181
ENSMUSG00000019893	MSTRG.16834	0.940799
MSTRG.19559	MSTRG.16834	0.951577
ENSMUSG00000068263	MSTRG.16834	0.928739
MSTRG.11288	MSTRG.16834	0.903719
ENSMUSG00000040287	MSTRG.16834	0.937554
ENSMUSG00000020658	MSTRG.16834	0.921406
ENSMUSG00000029361	MSTRG.16834	0.919492
ENSMUSG00000041624	MSTRG.16834	0.960993
ENSMUSG00000020181	MSTRG.16834	0.922773
MSTRG.22252	MSTRG.16834	0.912003
MSTRG.17303	MSTRG.16834	0.917382
MSTRG.21554	MSTRG.17452	0.911971
MSTRG.8610	MSTRG.17452	0.90681
MSTRG.2055	MSTRG.17452	0.921187
MSTRG.23143	MSTRG.17452	0.90354
MSTRG.1407	MSTRG.17452	0.903139
MSTRG.23315	MSTRG.17452	0.910167
MSTRG.26209	MSTRG.17452	0.907462
MSTRG.23100	MSTRG.1751	0.908384
ENSMUSG00000054555	MSTRG.1751	0.944912
MSTRG.17303	MSTRG.1751	0.911899
ENSMUSG00000011256	MSTRG.1751	0.928314
MSTRG.1347	MSTRG.1751	0.913832
MSTRG.16315	MSTRG.1751	0.913763
MSTRG.9104	MSTRG.1751	0.938036
MSTRG.4464	MSTRG.1751	0.935311
MSTRG.19475	MSTRG.1751	0.92268
MSTRG.18221	MSTRG.1751	0.938459
ENSMUSG00000037020	MSTRG.1751	0.922403
MSTRG.25524	MSTRG.1751	0.902385
ENSMUSG00000029361	MSTRG.1751	0.944658
ENSMUSG00000041624	MSTRG.1751	0.958249
MSTRG.20428	MSTRG.1751	0.912719
MSTRG.6588	MSTRG.1751	0.933829
MSTRG.19693	MSTRG.1751	0.924239
MSTRG.19559	MSTRG.1751	0.94067
ENSMUSG00000049871	MSTRG.1751	0.923603
MSTRG.8369	MSTRG.1751	0.917818
ENSMUSG00000110218	MSTRG.1751	0.94766
MSTRG.7513	MSTRG.1751	0.923453
MSTRG.11025	MSTRG.1751	0.927114
ENSMUSG00000043719	MSTRG.1751	0.901359
MSTRG.4010	MSTRG.1751	0.941529
ENSMUSG00000041642	MSTRG.1751	0.931628
ENSMUSG00000040287	MSTRG.1751	0.923924
ENSMUSG00000025650	MSTRG.1751	0.956649
MSTRG.22252	MSTRG.1751	0.91098
ENSMUSG00000036036	MSTRG.1751	0.93678
ENSMUSG00000095105	MSTRG.1751	0.915432
MSTRG.11786	MSTRG.1751	0.92081
MSTRG.18109	MSTRG.1751	0.935325
MSTRG.11288	MSTRG.1751	0.941807
MSTRG.20570	MSTRG.1751	0.920356
MSTRG.3480	MSTRG.1751	0.902139
ENSMUSG00000068263	MSTRG.1751	0.907256
MSTRG.15733	MSTRG.1751	0.903926
ENSMUSG00000020658	MSTRG.1751	0.960568
ENSMUSG00000061414	MSTRG.1751	0.913455
MSTRG.13173	MSTRG.1751	0.924589
MSTRG.22204	MSTRG.1751	0.912232
ENSMUSG00000035279	MSTRG.1751	0.909208
MSTRG.22422	MSTRG.1751	0.970149
MSTRG.24959	MSTRG.1751	0.922428
ENSMUSG00000019893	MSTRG.1751	0.954519
MSTRG.6607	MSTRG.1751	0.909238
ENSMUSG00000041482	MSTRG.1751	0.958301
ENSMUSG00000031340	MSTRG.1751	0.946443
MSTRG.11670	MSTRG.1751	0.961107
MSTRG.21998	MSTRG.1751	0.919859
MSTRG.16803	MSTRG.1751	0.913631
MSTRG.21844	MSTRG.1751	0.9469
MSTRG.11025	MSTRG.1786	0.922256
MSTRG.11288	MSTRG.1786	0.922564
MSTRG.24353	MSTRG.1804	0.903128
ENSMUSG00000020658	MSTRG.1804	0.920004
MSTRG.23100	MSTRG.1804	0.948099
ENSMUSG00000041482	MSTRG.1804	0.910449
MSTRG.11288	MSTRG.1804	0.901054
MSTRG.24345	MSTRG.1804	0.902625
MSTRG.8369	MSTRG.1804	0.918265
MSTRG.10528	MSTRG.1804	0.916066
MSTRG.25591	MSTRG.1804	0.920969
MSTRG.20438	MSTRG.1804	0.953372
MSTRG.22422	MSTRG.1804	0.909622
MSTRG.24959	MSTRG.1804	0.946116
MSTRG.252	MSTRG.1804	0.904558
MSTRG.1390	MSTRG.1804	0.958562
MSTRG.16315	MSTRG.1804	0.901765
MSTRG.1275	MSTRG.1804	0.910442
ENSMUSG00000031340	MSTRG.1804	0.917868
MSTRG.482	MSTRG.1804	0.943056
MSTRG.19087	MSTRG.1804	0.904011
MSTRG.9548	MSTRG.1804	0.937144
MSTRG.4709	MSTRG.1804	0.919896
ENSMUSG00000041642	MSTRG.1804	0.900805
MSTRG.3466	MSTRG.1804	0.950204
MSTRG.22171	MSTRG.1804	0.913676
MSTRG.7513	MSTRG.1804	0.913339
MSTRG.21470	MSTRG.1804	0.923103
MSTRG.8318	MSTRG.1804	0.91097
MSTRG.21822	MSTRG.1804	0.932054
MSTRG.15733	MSTRG.1804	0.924761
MSTRG.19475	MSTRG.1804	0.908901
MSTRG.25962	MSTRG.1804	0.917529
MSTRG.21998	MSTRG.1804	0.941237
MSTRG.439	MSTRG.1804	0.945043
MSTRG.17303	MSTRG.1804	0.946193
MSTRG.21846	MSTRG.1804	0.937046
MSTRG.25524	MSTRG.1804	0.938352
MSTRG.4464	MSTRG.1804	0.923842
MSTRG.2580	MSTRG.1804	0.91193
ENSMUSG00000054555	MSTRG.1804	0.903947
MSTRG.7779	MSTRG.1804	0.924763
MSTRG.19625	MSTRG.1804	0.92483
MSTRG.18221	MSTRG.1804	0.900932
MSTRG.11025	MSTRG.1804	0.921608
MSTRG.21353	MSTRG.1804	0.945672
MSTRG.847	MSTRG.1804	0.915576
MSTRG.9952	MSTRG.1804	0.949972
MSTRG.19510	MSTRG.1804	0.939128
MSTRG.579	MSTRG.1804	0.966788
MSTRG.17622	MSTRG.1804	0.967712
MSTRG.1714	MSTRG.1804	0.902486
MSTRG.20428	MSTRG.1804	0.911954
ENSMUSG00000029361	MSTRG.1804	0.906
MSTRG.6571	MSTRG.1804	0.922577
MSTRG.1347	MSTRG.1804	0.947327
MSTRG.7541	MSTRG.1804	0.909982
ENSMUSG00000011256	MSTRG.1804	0.905626
MSTRG.13428	MSTRG.1804	0.928059
MSTRG.2580	MSTRG.18404	0.912938
MSTRG.21998	MSTRG.18404	0.905268
MSTRG.13161	MSTRG.18404	0.936181
MSTRG.23100	MSTRG.18404	0.928304
MSTRG.25524	MSTRG.18404	0.927861
MSTRG.19625	MSTRG.18404	0.901225
MSTRG.847	MSTRG.18404	0.908275
MSTRG.21846	MSTRG.18404	0.90283
MSTRG.20438	MSTRG.18404	0.907704
MSTRG.17303	MSTRG.18404	0.908209
MSTRG.4709	MSTRG.18404	0.906833
MSTRG.21998	MSTRG.18701	0.906624
ENSMUSG00000036036	MSTRG.18701	0.907211
MSTRG.11025	MSTRG.18701	0.918521
MSTRG.21353	MSTRG.18701	0.906638
MSTRG.11288	MSTRG.18701	0.916866
MSTRG.7779	MSTRG.18701	0.941518
MSTRG.9952	MSTRG.18701	0.914638
MSTRG.20438	MSTRG.18701	0.911475
MSTRG.8126	MSTRG.18701	0.936794
MSTRG.17622	MSTRG.18701	0.934167
MSTRG.3466	MSTRG.18701	0.90629
MSTRG.482	MSTRG.18701	0.90893
MSTRG.1390	MSTRG.18701	0.910226
ENSMUSG00000054555	MSTRG.18701	0.900786
MSTRG.25524	MSTRG.18701	0.901763
MSTRG.579	MSTRG.18701	0.920004
ENSMUSG00000041624	MSTRG.1896	0.911352
MSTRG.21846	MSTRG.1896	0.901617
MSTRG.16315	MSTRG.1896	0.942289
MSTRG.11670	MSTRG.1896	0.907205
MSTRG.3480	MSTRG.1896	0.909719
MSTRG.6588	MSTRG.1896	0.923149
ENSMUSG00000037020	MSTRG.1896	0.902801
MSTRG.13173	MSTRG.1896	0.927754
MSTRG.6607	MSTRG.1896	0.902871
MSTRG.11025	MSTRG.1896	0.918051
MSTRG.18221	MSTRG.1896	0.90263
MSTRG.21470	MSTRG.1896	0.907745
MSTRG.6571	MSTRG.1896	0.908073
MSTRG.22422	MSTRG.1896	0.903798
ENSMUSG00000110218	MSTRG.1896	0.941308
ENSMUSG00000011256	MSTRG.1896	0.95341
MSTRG.4464	MSTRG.1896	0.929112
MSTRG.16803	MSTRG.1896	0.927382
ENSMUSG00000020658	MSTRG.1896	0.933112
MSTRG.9104	MSTRG.1896	0.938006
ENSMUSG00000025650	MSTRG.1896	0.939466
ENSMUSG00000036036	MSTRG.1896	0.921756
MSTRG.24118	MSTRG.1896	0.913517
MSTRG.439	MSTRG.1896	0.903754
MSTRG.8369	MSTRG.1896	0.944706
MSTRG.24959	MSTRG.1896	0.901773
MSTRG.18109	MSTRG.1896	0.943332
ENSMUSG00000031340	MSTRG.1896	0.911748
MSTRG.3032	MSTRG.19445	0.9106
MSTRG.8791	MSTRG.19445	0.90164
MSTRG.22260	MSTRG.19445	0.91933
MSTRG.847	MSTRG.19445	0.901136
MSTRG.6302	MSTRG.19445	0.901099
MSTRG.4709	MSTRG.19445	0.900376
MSTRG.22171	MSTRG.19445	0.90085
MSTRG.6671	MSTRG.19445	0.911687
MSTRG.15082	MSTRG.19445	0.917616
ENSMUSG00000115483	MSTRG.1963	0.941609
MSTRG.22185	MSTRG.1963	0.916236
MSTRG.2055	MSTRG.1963	0.914547
ENSMUSG00000041624	MSTRG.19634	0.930882
MSTRG.18221	MSTRG.19634	0.910321
MSTRG.8369	MSTRG.19634	0.923197
ENSMUSG00000027977	MSTRG.19634	0.918471
MSTRG.16315	MSTRG.19634	0.915215
ENSMUSG00000022949	MSTRG.19634	0.920398
MSTRG.13428	MSTRG.19634	0.909553
MSTRG.17303	MSTRG.19634	0.903084
ENSMUSG00000037020	MSTRG.19634	0.924987
MSTRG.19559	MSTRG.19634	0.928321
MSTRG.19475	MSTRG.19634	0.92523
MSTRG.11786	MSTRG.19634	0.908879
MSTRG.4010	MSTRG.19634	0.922872
MSTRG.20428	MSTRG.19634	0.935741
MSTRG.3466	MSTRG.19634	0.91318
ENSMUSG00000011256	MSTRG.19634	0.917941
MSTRG.21470	MSTRG.19634	0.902176
ENSMUSG00000066842	MSTRG.19634	0.91614
ENSMUSG00000049871	MSTRG.19634	0.915626
MSTRG.22204	MSTRG.19634	0.950626
ENSMUSG00000110218	MSTRG.19634	0.925003
MSTRG.24839	MSTRG.19634	0.947863
MSTRG.10528	MSTRG.19634	0.904995
MSTRG.1347	MSTRG.19634	0.931741
ENSMUSG00000019893	MSTRG.19634	0.924969
ENSMUSG00000095105	MSTRG.19634	0.908444
ENSMUSG00000041552	MSTRG.19634	0.929279
MSTRG.7513	MSTRG.19634	0.949729
MSTRG.22252	MSTRG.19634	0.903909
MSTRG.19693	MSTRG.19634	0.920858
ENSMUSG00000041642	MSTRG.19634	0.936753
ENSMUSG00000061414	MSTRG.19634	0.910459
MSTRG.6571	MSTRG.19634	0.90673
MSTRG.24959	MSTRG.19634	0.931739
MSTRG.439	MSTRG.19634	0.915464
ENSMUSG00000029361	MSTRG.19634	0.942534
ENSMUSG00000020181	MSTRG.19634	0.901246
MSTRG.17465	MSTRG.19634	0.90325
ENSMUSG00000020658	MSTRG.19634	0.921153
MSTRG.22422	MSTRG.19634	0.956911
ENSMUSG00000025650	MSTRG.19634	0.9123
ENSMUSG00000041482	MSTRG.19634	0.962124
MSTRG.9548	MSTRG.19634	0.908652
MSTRG.21844	MSTRG.19634	0.929326
ENSMUSG00000031340	MSTRG.19634	0.954569
MSTRG.20916	MSTRG.20633	0.908041
MSTRG.8324	MSTRG.20633	0.915733
MSTRG.3356	MSTRG.20633	0.905155
MSTRG.20220	MSTRG.20633	0.905974
MSTRG.15440	MSTRG.20633	0.90166
MSTRG.19741	MSTRG.20633	0.917397
MSTRG.11025	MSTRG.21547	0.923967
MSTRG.18221	MSTRG.21547	0.917114
ENSMUSG00000041624	MSTRG.21547	0.914598
ENSMUSG00000011256	MSTRG.21547	0.927141
MSTRG.6588	MSTRG.21547	0.944557
MSTRG.6607	MSTRG.21547	0.931458
MSTRG.18109	MSTRG.21547	0.963152
MSTRG.11670	MSTRG.21547	0.934525
MSTRG.16315	MSTRG.21547	0.917643
MSTRG.9104	MSTRG.21547	0.913043
ENSMUSG00000036036	MSTRG.21547	0.958038
MSTRG.8369	MSTRG.21547	0.928548
ENSMUSG00000054555	MSTRG.21547	0.915717
ENSMUSG00000031340	MSTRG.21547	0.907832
MSTRG.11288	MSTRG.21547	0.911301
MSTRG.3480	MSTRG.21547	0.914176
MSTRG.22422	MSTRG.21547	0.905111
MSTRG.13173	MSTRG.21547	0.93449
ENSMUSG00000020658	MSTRG.21547	0.940095
ENSMUSG00000068263	MSTRG.21547	0.907564
MSTRG.4464	MSTRG.21547	0.926791
ENSMUSG00000025650	MSTRG.21547	0.93567
ENSMUSG00000110218	MSTRG.21547	0.91767
MSTRG.15904	MSTRG.21547	0.900261
MSTRG.19475	MSTRG.21842	0.910569
MSTRG.439	MSTRG.21842	0.96062
MSTRG.15733	MSTRG.21842	0.931109
MSTRG.6588	MSTRG.21842	0.915835
MSTRG.11025	MSTRG.21842	0.913644
ENSMUSG00000011256	MSTRG.21842	0.905948
MSTRG.25837	MSTRG.21842	0.904022
MSTRG.22252	MSTRG.21842	0.91145
MSTRG.1347	MSTRG.21842	0.953666
MSTRG.6571	MSTRG.21842	0.903874
MSTRG.23100	MSTRG.21842	0.933734
MSTRG.21846	MSTRG.21842	0.910501
MSTRG.20428	MSTRG.21842	0.914087
ENSMUSG00000031340	MSTRG.21842	0.915187
MSTRG.7513	MSTRG.21842	0.90713
MSTRG.10528	MSTRG.21842	0.908244
MSTRG.21470	MSTRG.21842	0.907177
MSTRG.19510	MSTRG.21842	0.905289
MSTRG.20438	MSTRG.21842	0.922929
MSTRG.1390	MSTRG.21842	0.950491
MSTRG.4464	MSTRG.21842	0.941243
MSTRG.9548	MSTRG.21842	0.910729
MSTRG.3466	MSTRG.21842	0.967763
ENSMUSG00000054555	MSTRG.21842	0.930922
MSTRG.21998	MSTRG.21842	0.902873
MSTRG.21353	MSTRG.21842	0.918074
MSTRG.579	MSTRG.21842	0.945837
MSTRG.3480	MSTRG.21842	0.900323
MSTRG.16315	MSTRG.21842	0.901577
MSTRG.9952	MSTRG.21842	0.929118
MSTRG.25524	MSTRG.21842	0.916165
MSTRG.17303	MSTRG.21842	0.936312
ENSMUSG00000020658	MSTRG.21842	0.910355
MSTRG.17622	MSTRG.21842	0.966404
MSTRG.8369	MSTRG.21842	0.937843
MSTRG.13428	MSTRG.21842	0.942883
MSTRG.24959	MSTRG.21842	0.94951
ENSMUSG00000029361	MSTRG.21842	0.902716
MSTRG.482	MSTRG.21842	0.911112
MSTRG.21846	MSTRG.22768	0.914146
MSTRG.9548	MSTRG.22768	0.907686
MSTRG.19559	MSTRG.22768	0.90119
MSTRG.23100	MSTRG.22768	0.901742
MSTRG.21844	MSTRG.22768	0.908406
MSTRG.7933	MSTRG.22768	0.902221
MSTRG.1347	MSTRG.22768	0.928306
MSTRG.22252	MSTRG.22768	0.929884
MSTRG.4010	MSTRG.22768	0.921501
MSTRG.24959	MSTRG.22768	0.928662
MSTRG.7513	MSTRG.22768	0.917893
MSTRG.17303	MSTRG.22768	0.928639
ENSMUSG00000020181	MSTRG.22768	0.921055
MSTRG.15733	MSTRG.22768	0.91146
MSTRG.11025	MSTRG.22942	0.928797
MSTRG.18221	MSTRG.22942	0.901113
ENSMUSG00000011256	MSTRG.22942	0.922713
ENSMUSG00000020658	MSTRG.22942	0.908741
MSTRG.4010	MSTRG.22945	0.91448
MSTRG.22422	MSTRG.22945	0.949776
MSTRG.21844	MSTRG.22945	0.955411
ENSMUSG00000019893	MSTRG.22945	0.927037
MSTRG.22252	MSTRG.22945	0.901259
MSTRG.11785	MSTRG.22945	0.903235
MSTRG.4951	MSTRG.22945	0.926871
MSTRG.11025	MSTRG.22945	0.928309
ENSMUSG00000035279	MSTRG.22945	0.946142
ENSMUSG00000049871	MSTRG.22945	0.960261
MSTRG.2487	MSTRG.22945	0.912734
ENSMUSG00000027977	MSTRG.22945	0.929674
MSTRG.18221	MSTRG.22945	0.938073
ENSMUSG00000029361	MSTRG.22945	0.931504
MSTRG.11288	MSTRG.22945	0.946645
MSTRG.19475	MSTRG.22945	0.907507
ENSMUSG00000054555	MSTRG.22945	0.916727
ENSMUSG00000068263	MSTRG.22945	0.923017
MSTRG.11670	MSTRG.22945	0.924453
ENSMUSG00000041482	MSTRG.22945	0.940854
ENSMUSG00000020658	MSTRG.22945	0.933833
MSTRG.17465	MSTRG.22945	0.919711
MSTRG.19559	MSTRG.22945	0.91686
MSTRG.7513	MSTRG.22945	0.92872
ENSMUSG00000036036	MSTRG.22945	0.900627
ENSMUSG00000025650	MSTRG.22945	0.915328
MSTRG.17303	MSTRG.22945	0.900156
MSTRG.25837	MSTRG.22945	0.915393
ENSMUSG00000095105	MSTRG.22945	0.954184
ENSMUSG00000031340	MSTRG.22945	0.929763
MSTRG.6588	MSTRG.23376	0.914918
MSTRG.9568	MSTRG.23465	0.905475
MSTRG.6671	MSTRG.23465	0.900088
MSTRG.23759	MSTRG.23465	0.945317
MSTRG.1275	MSTRG.23465	0.903838
MSTRG.4709	MSTRG.23465	0.909008
MSTRG.17929	MSTRG.23465	0.911851
MSTRG.24353	MSTRG.23465	0.917156
MSTRG.18674	MSTRG.23465	0.9089
MSTRG.18025	MSTRG.23465	0.908237
MSTRG.11615	MSTRG.23465	0.930836
MSTRG.14312	MSTRG.23465	0.904687
MSTRG.8346	MSTRG.23465	0.901056
MSTRG.252	MSTRG.23465	0.91556
MSTRG.6302	MSTRG.23465	0.925642
MSTRG.22260	MSTRG.23465	0.93556
MSTRG.25591	MSTRG.23465	0.901718
MSTRG.19636	MSTRG.23465	0.900022
MSTRG.15082	MSTRG.23465	0.922404
MSTRG.19625	MSTRG.23465	0.906316
MSTRG.3032	MSTRG.23465	0.927093
MSTRG.1714	MSTRG.23465	0.906594
MSTRG.8791	MSTRG.23465	0.921748
MSTRG.4940	MSTRG.23465	0.912067
MSTRG.3298	MSTRG.23465	0.914092
ENSMUSG00000009356	MSTRG.23528	0.934689
MSTRG.1347	MSTRG.23723	0.937321
ENSMUSG00000025650	MSTRG.23723	0.929915
MSTRG.4010	MSTRG.23723	0.935589
ENSMUSG00000095105	MSTRG.23723	0.944399
ENSMUSG00000035279	MSTRG.23723	0.920147
MSTRG.8369	MSTRG.23723	0.913226
MSTRG.13428	MSTRG.23723	0.90755
MSTRG.439	MSTRG.23723	0.908528
MSTRG.9548	MSTRG.23723	0.910812
MSTRG.9104	MSTRG.23723	0.90021
ENSMUSG00000020658	MSTRG.23723	0.938483
ENSMUSG00000029361	MSTRG.23723	0.951615
ENSMUSG00000054555	MSTRG.23723	0.926083
MSTRG.22422	MSTRG.23723	0.960694
MSTRG.18221	MSTRG.23723	0.932838
ENSMUSG00000049871	MSTRG.23723	0.93037
ENSMUSG00000061414	MSTRG.23723	0.901891
MSTRG.17622	MSTRG.23723	0.910898
MSTRG.22252	MSTRG.23723	0.938647
ENSMUSG00000020181	MSTRG.23723	0.936633
ENSMUSG00000019893	MSTRG.23723	0.962592
MSTRG.21846	MSTRG.23723	0.903052
MSTRG.19559	MSTRG.23723	0.954903
MSTRG.20428	MSTRG.23723	0.927313
MSTRG.11670	MSTRG.23723	0.94833
ENSMUSG00000037020	MSTRG.23723	0.912032
MSTRG.21844	MSTRG.23723	0.964104
MSTRG.23100	MSTRG.23723	0.911183
ENSMUSG00000041482	MSTRG.23723	0.959505
MSTRG.4951	MSTRG.23723	0.912352
MSTRG.22204	MSTRG.23723	0.90887
ENSMUSG00000031340	MSTRG.23723	0.966105
MSTRG.18109	MSTRG.23723	0.913267
MSTRG.3466	MSTRG.23723	0.91522
MSTRG.7933	MSTRG.23723	0.910128
ENSMUSG00000068263	MSTRG.23723	0.913726
MSTRG.11288	MSTRG.23723	0.934643
MSTRG.6588	MSTRG.23723	0.909108
ENSMUSG00000027977	MSTRG.23723	0.927318
MSTRG.19475	MSTRG.23723	0.945753
MSTRG.11025	MSTRG.23723	0.910995
MSTRG.4464	MSTRG.23723	0.907596
MSTRG.24959	MSTRG.23723	0.935264
ENSMUSG00000041624	MSTRG.23723	0.939792
MSTRG.17465	MSTRG.23723	0.900071
MSTRG.1390	MSTRG.23723	0.910688
MSTRG.19693	MSTRG.23723	0.958066
ENSMUSG00000041642	MSTRG.23723	0.938759
MSTRG.15733	MSTRG.23723	0.912829
MSTRG.7513	MSTRG.23723	0.957605
MSTRG.25524	MSTRG.23723	0.909521
MSTRG.17303	MSTRG.23723	0.930016
MSTRG.11288	MSTRG.24015	0.918612
ENSMUSG00000035279	MSTRG.24015	0.916036
MSTRG.6588	MSTRG.24015	0.913401
ENSMUSG00000054555	MSTRG.24015	0.904615
ENSMUSG00000019893	MSTRG.24015	0.901302
MSTRG.439	MSTRG.24015	0.90757
MSTRG.25837	MSTRG.24015	0.926108
MSTRG.4010	MSTRG.24015	0.93774
MSTRG.17303	MSTRG.24015	0.920382
MSTRG.23100	MSTRG.24015	0.901303
MSTRG.21846	MSTRG.24015	0.933756
MSTRG.11025	MSTRG.24015	0.929808
MSTRG.15733	MSTRG.24015	0.910152
MSTRG.22422	MSTRG.24015	0.927198
ENSMUSG00000031340	MSTRG.24015	0.926746
MSTRG.8369	MSTRG.24015	0.916712
ENSMUSG00000011256	MSTRG.24015	0.917339
MSTRG.18221	MSTRG.24015	0.933016
MSTRG.18109	MSTRG.24015	0.911974
MSTRG.21844	MSTRG.24015	0.924159
ENSMUSG00000020658	MSTRG.24015	0.920467
MSTRG.7513	MSTRG.24015	0.921773
MSTRG.9104	MSTRG.24015	0.91801
MSTRG.22252	MSTRG.24015	0.907959
ENSMUSG00000049871	MSTRG.24015	0.929213
MSTRG.1347	MSTRG.24015	0.923518
ENSMUSG00000110218	MSTRG.24015	0.911834
ENSMUSG00000025650	MSTRG.24015	0.938661
MSTRG.4464	MSTRG.24015	0.92535
MSTRG.24959	MSTRG.24015	0.933004
ENSMUSG00000068263	MSTRG.24015	0.912377
ENSMUSG00000041482	MSTRG.24015	0.906709
MSTRG.17622	MSTRG.24015	0.901897
MSTRG.11670	MSTRG.24015	0.911449
MSTRG.6571	MSTRG.24015	0.917284
ENSMUSG00000029361	MSTRG.24015	0.920464
MSTRG.17465	MSTRG.24645	0.923227
MSTRG.22422	MSTRG.24645	0.91684
MSTRG.24839	MSTRG.24645	0.953825
MSTRG.18221	MSTRG.24645	0.914395
ENSMUSG00000011256	MSTRG.24645	0.903625
ENSMUSG00000041482	MSTRG.24645	0.923187
ENSMUSG00000027977	MSTRG.24645	0.914832
MSTRG.11025	MSTRG.24645	0.922545
ENSMUSG00000020658	MSTRG.24645	0.92356
ENSMUSG00000027442	MSTRG.24749	0.901981
MSTRG.21903	MSTRG.24749	0.905272
MSTRG.7513	MSTRG.25549	0.946685
MSTRG.4010	MSTRG.25549	0.931725
ENSMUSG00000029361	MSTRG.25549	0.931987
MSTRG.8369	MSTRG.25549	0.923529
MSTRG.24839	MSTRG.25549	0.933574
ENSMUSG00000049871	MSTRG.25549	0.921949
MSTRG.16315	MSTRG.25549	0.909469
MSTRG.1390	MSTRG.25549	0.909562
MSTRG.13173	MSTRG.25549	0.915902
ENSMUSG00000035279	MSTRG.25549	0.92932
MSTRG.21844	MSTRG.25549	0.950518
ENSMUSG00000037020	MSTRG.25549	0.918165
ENSMUSG00000025650	MSTRG.25549	0.931953
ENSMUSG00000061414	MSTRG.25549	0.920178
ENSMUSG00000095105	MSTRG.25549	0.961583
MSTRG.11288	MSTRG.25549	0.939102
ENSMUSG00000041642	MSTRG.25549	0.947053
ENSMUSG00000020658	MSTRG.25549	0.946314
ENSMUSG00000041482	MSTRG.25549	0.968657
MSTRG.4464	MSTRG.25549	0.914832
MSTRG.13428	MSTRG.25549	0.903667
ENSMUSG00000066842	MSTRG.25549	0.930987
ENSMUSG00000019893	MSTRG.25549	0.960197
MSTRG.11670	MSTRG.25549	0.943123
ENSMUSG00000110218	MSTRG.25549	0.922043
MSTRG.22204	MSTRG.25549	0.900358
MSTRG.19693	MSTRG.25549	0.934475
MSTRG.22422	MSTRG.25549	0.964687
MSTRG.21998	MSTRG.25549	0.902214
MSTRG.20428	MSTRG.25549	0.923364
MSTRG.18221	MSTRG.25549	0.946235
ENSMUSG00000027977	MSTRG.25549	0.939845
MSTRG.4951	MSTRG.25549	0.901633
ENSMUSG00000036036	MSTRG.25549	0.912427
MSTRG.3466	MSTRG.25549	0.908983
ENSMUSG00000031340	MSTRG.25549	0.955557
MSTRG.18109	MSTRG.25549	0.932011
MSTRG.11786	MSTRG.25549	0.941185
MSTRG.24959	MSTRG.25549	0.922477
ENSMUSG00000020181	MSTRG.25549	0.910844
MSTRG.17465	MSTRG.25549	0.939072
MSTRG.25524	MSTRG.25549	0.90516
MSTRG.22252	MSTRG.25549	0.913472
MSTRG.17303	MSTRG.25549	0.929849
MSTRG.11025	MSTRG.25549	0.928459
ENSMUSG00000054555	MSTRG.25549	0.914156
MSTRG.19475	MSTRG.25549	0.940661
MSTRG.19559	MSTRG.25549	0.960856
MSTRG.1347	MSTRG.25549	0.919971
ENSMUSG00000068263	MSTRG.25549	0.907384
ENSMUSG00000043719	MSTRG.25549	0.947537
ENSMUSG00000041624	MSTRG.25549	0.944048
ENSMUSG00000011256	MSTRG.25549	0.9133
ENSMUSG00000064179	MSTRG.25577	0.924324
MSTRG.4010	MSTRG.25747	0.905909
MSTRG.22422	MSTRG.25747	0.92773
MSTRG.439	MSTRG.25747	0.904385
MSTRG.16315	MSTRG.25747	0.918256
MSTRG.13173	MSTRG.25747	0.90877
ENSMUSG00000110218	MSTRG.25747	0.944792
ENSMUSG00000020658	MSTRG.25747	0.937887
MSTRG.22204	MSTRG.25747	0.956182
MSTRG.18109	MSTRG.25747	0.900267
MSTRG.6588	MSTRG.25747	0.922338
ENSMUSG00000041624	MSTRG.25747	0.950491
ENSMUSG00000031340	MSTRG.25747	0.937239
MSTRG.6607	MSTRG.25747	0.905968
MSTRG.6571	MSTRG.25747	0.903022
MSTRG.8369	MSTRG.25747	0.920598
MSTRG.20570	MSTRG.25747	0.935919
MSTRG.4464	MSTRG.25747	0.904309
MSTRG.9104	MSTRG.25747	0.934507
ENSMUSG00000029361	MSTRG.25747	0.923647
MSTRG.11670	MSTRG.25747	0.917021
MSTRG.16803	MSTRG.25747	0.942777
ENSMUSG00000041482	MSTRG.25747	0.907469
ENSMUSG00000041642	MSTRG.25747	0.912325
ENSMUSG00000025650	MSTRG.25747	0.960492
ENSMUSG00000037020	MSTRG.25747	0.928313
ENSMUSG00000011256	MSTRG.25747	0.939049
MSTRG.11288	MSTRG.26399	0.920774
MSTRG.19475	MSTRG.26399	0.902099
MSTRG.22422	MSTRG.26399	0.955293
ENSMUSG00000019893	MSTRG.26399	0.920977
ENSMUSG00000025650	MSTRG.26399	0.935582
MSTRG.10528	MSTRG.26399	0.910291
MSTRG.20428	MSTRG.26399	0.909845
MSTRG.21844	MSTRG.26399	0.921817
MSTRG.18221	MSTRG.26399	0.929376
MSTRG.4010	MSTRG.26399	0.906728
MSTRG.11025	MSTRG.26399	0.93198
MSTRG.13173	MSTRG.26399	0.93091
ENSMUSG00000036036	MSTRG.26399	0.909021
MSTRG.6571	MSTRG.26399	0.922985
ENSMUSG00000041624	MSTRG.26399	0.906763
MSTRG.3466	MSTRG.26399	0.903387
ENSMUSG00000049871	MSTRG.26399	0.927826
MSTRG.11670	MSTRG.26399	0.911452
ENSMUSG00000041642	MSTRG.26399	0.921927
ENSMUSG00000011256	MSTRG.26399	0.957072
MSTRG.7513	MSTRG.26399	0.910452
MSTRG.16315	MSTRG.26399	0.906673
MSTRG.24839	MSTRG.26399	0.931855
ENSMUSG00000031340	MSTRG.26399	0.941328
ENSMUSG00000110218	MSTRG.26399	0.928224
ENSMUSG00000041482	MSTRG.26399	0.958801
MSTRG.19559	MSTRG.26399	0.911292
MSTRG.18109	MSTRG.26399	0.922552
MSTRG.16803	MSTRG.26399	0.921365
MSTRG.8369	MSTRG.26399	0.911408
MSTRG.24959	MSTRG.26399	0.909604
ENSMUSG00000037020	MSTRG.26399	0.909219
MSTRG.22204	MSTRG.26399	0.904408
ENSMUSG00000029361	MSTRG.26399	0.956086
ENSMUSG00000020658	MSTRG.26399	0.963104
ENSMUSG00000036036	MSTRG.2644	0.923509
ENSMUSG00000020658	MSTRG.2644	0.917225
MSTRG.13173	MSTRG.2644	0.93746
MSTRG.18109	MSTRG.2644	0.921722
ENSMUSG00000025650	MSTRG.26487	0.918135
MSTRG.13428	MSTRG.26487	0.917742
MSTRG.21846	MSTRG.26487	0.917744
MSTRG.17303	MSTRG.26487	0.941567
ENSMUSG00000061414	MSTRG.26487	0.938081
MSTRG.8369	MSTRG.26487	0.913626
MSTRG.4464	MSTRG.26487	0.908915
MSTRG.15733	MSTRG.26487	0.913268
MSTRG.1390	MSTRG.26487	0.91074
ENSMUSG00000041624	MSTRG.26487	0.91833
MSTRG.9104	MSTRG.26487	0.922068
MSTRG.11670	MSTRG.26487	0.913454
MSTRG.25837	MSTRG.26487	0.9139
MSTRG.4010	MSTRG.26487	0.916138
MSTRG.23100	MSTRG.26487	0.91805
MSTRG.16315	MSTRG.26487	0.941046
MSTRG.1347	MSTRG.26487	0.905687
MSTRG.19475	MSTRG.26487	0.917237
MSTRG.24959	MSTRG.26487	0.917829
MSTRG.21470	MSTRG.26487	0.935504
MSTRG.11786	MSTRG.26487	0.90101
MSTRG.25049	MSTRG.26656	0.94046
MSTRG.8610	MSTRG.26656	0.902061
MSTRG.10308	MSTRG.26656	0.908117
MSTRG.12661	MSTRG.26656	0.918004
MSTRG.10308	MSTRG.2685	0.954802
MSTRG.26209	MSTRG.2685	0.919055
MSTRG.8610	MSTRG.2685	0.948932
MSTRG.19067	MSTRG.2685	0.930628
MSTRG.26064	MSTRG.2685	0.916646
MSTRG.6729	MSTRG.2685	0.927706
MSTRG.9881	MSTRG.2685	0.929001
MSTRG.25049	MSTRG.2685	0.924891
MSTRG.3640	MSTRG.2763	0.91275
MSTRG.19067	MSTRG.3243	0.918195
MSTRG.6729	MSTRG.3656	0.91369
MSTRG.21554	MSTRG.3656	0.91817
MSTRG.8310	MSTRG.3656	0.90421
MSTRG.5488	MSTRG.3746	0.925057
MSTRG.20916	MSTRG.3746	0.910794
MSTRG.23419	MSTRG.3746	0.942729
MSTRG.15440	MSTRG.3746	0.915558
MSTRG.24304	MSTRG.3746	0.918942
MSTRG.12214	MSTRG.3746	0.92186
MSTRG.25990	MSTRG.3746	0.924907
MSTRG.7104	MSTRG.3746	0.924427
MSTRG.13348	MSTRG.3746	0.909035
MSTRG.8790	MSTRG.4316	0.914954
MSTRG.17622	MSTRG.4397	0.908375
MSTRG.25962	MSTRG.4397	0.912706
MSTRG.482	MSTRG.4397	0.910359
MSTRG.19510	MSTRG.4397	0.925291
MSTRG.25524	MSTRG.4397	0.927096
MSTRG.25591	MSTRG.4397	0.908089
MSTRG.17303	MSTRG.4397	0.90007
MSTRG.1347	MSTRG.4397	0.90714
MSTRG.21822	MSTRG.4397	0.914466
MSTRG.1390	MSTRG.4397	0.907727
MSTRG.9548	MSTRG.4397	0.906206
MSTRG.8318	MSTRG.4397	0.934326
MSTRG.9952	MSTRG.4397	0.907664
MSTRG.20438	MSTRG.4397	0.909237
MSTRG.19625	MSTRG.4397	0.915223
ENSMUSG00000116594	MSTRG.5010	0.94757
MSTRG.1390	MSTRG.5161	0.91751
ENSMUSG00000031340	MSTRG.5161	0.957685
MSTRG.19559	MSTRG.5161	0.937728
MSTRG.20428	MSTRG.5161	0.92973
MSTRG.21844	MSTRG.5161	0.945669
ENSMUSG00000061414	MSTRG.5161	0.916887
ENSMUSG00000019893	MSTRG.5161	0.966501
ENSMUSG00000043719	MSTRG.5161	0.935677
MSTRG.11025	MSTRG.5161	0.916173
MSTRG.16315	MSTRG.5161	0.903354
MSTRG.19475	MSTRG.5161	0.952363
ENSMUSG00000095105	MSTRG.5161	0.961316
MSTRG.18109	MSTRG.5161	0.917602
MSTRG.11670	MSTRG.5161	0.959402
MSTRG.22422	MSTRG.5161	0.95033
ENSMUSG00000025650	MSTRG.5161	0.932403
MSTRG.25524	MSTRG.5161	0.904397
MSTRG.11288	MSTRG.5161	0.928602
ENSMUSG00000035279	MSTRG.5161	0.915527
ENSMUSG00000110218	MSTRG.5161	0.905902
ENSMUSG00000029361	MSTRG.5161	0.932846
MSTRG.3466	MSTRG.5161	0.916129
MSTRG.1347	MSTRG.5161	0.923755
MSTRG.11786	MSTRG.5161	0.926322
MSTRG.7513	MSTRG.5161	0.942267
MSTRG.6588	MSTRG.5161	0.912342
ENSMUSG00000020658	MSTRG.5161	0.943337
MSTRG.19693	MSTRG.5161	0.942873
ENSMUSG00000027977	MSTRG.5161	0.92958
MSTRG.17622	MSTRG.5161	0.900489
MSTRG.4010	MSTRG.5161	0.918625
MSTRG.13173	MSTRG.5161	0.916071
MSTRG.22252	MSTRG.5161	0.919843
MSTRG.25837	MSTRG.5161	0.902345
ENSMUSG00000011256	MSTRG.5161	0.910561
ENSMUSG00000036036	MSTRG.5161	0.913829
ENSMUSG00000037020	MSTRG.5161	0.933885
MSTRG.13428	MSTRG.5161	0.912265
MSTRG.17303	MSTRG.5161	0.927688
ENSMUSG00000041624	MSTRG.5161	0.943135
MSTRG.24959	MSTRG.5161	0.924458
MSTRG.8369	MSTRG.5161	0.926647
ENSMUSG00000041642	MSTRG.5161	0.954024
ENSMUSG00000066842	MSTRG.5161	0.913855
ENSMUSG00000020181	MSTRG.5161	0.906501
ENSMUSG00000049871	MSTRG.5161	0.918956
MSTRG.18221	MSTRG.5161	0.927046
MSTRG.17465	MSTRG.5161	0.924059
ENSMUSG00000054555	MSTRG.5161	0.925582
MSTRG.4951	MSTRG.5161	0.913248
ENSMUSG00000041482	MSTRG.5161	0.955794
MSTRG.4464	MSTRG.5161	0.92869
MSTRG.20916	MSTRG.52	0.908826
MSTRG.15440	MSTRG.52	0.90806
MSTRG.13348	MSTRG.52	0.91121
MSTRG.16598	MSTRG.52	0.914797
MSTRG.19475	MSTRG.5258	0.91473
MSTRG.11670	MSTRG.5258	0.919848
MSTRG.18109	MSTRG.5258	0.934927
MSTRG.11755	MSTRG.5258	0.904281
MSTRG.20570	MSTRG.5258	0.90024
ENSMUSG00000011256	MSTRG.5258	0.946072
MSTRG.16315	MSTRG.5258	0.967243
MSTRG.11025	MSTRG.5258	0.9034
ENSMUSG00000031340	MSTRG.5258	0.929536
MSTRG.11786	MSTRG.5258	0.920977
ENSMUSG00000020658	MSTRG.5258	0.933251
MSTRG.6588	MSTRG.5258	0.908671
MSTRG.21846	MSTRG.5258	0.901322
ENSMUSG00000066842	MSTRG.5258	0.914476
MSTRG.4010	MSTRG.5258	0.932411
ENSMUSG00000041482	MSTRG.5258	0.902812
MSTRG.23100	MSTRG.5258	0.905496
MSTRG.18221	MSTRG.5258	0.920059
MSTRG.9104	MSTRG.5258	0.946567
ENSMUSG00000037020	MSTRG.5258	0.909368
MSTRG.21470	MSTRG.5258	0.932654
ENSMUSG00000041624	MSTRG.5258	0.946615
MSTRG.17303	MSTRG.5258	0.90109
ENSMUSG00000061414	MSTRG.5258	0.940725
MSTRG.22422	MSTRG.5258	0.92191
ENSMUSG00000041642	MSTRG.5258	0.925421
MSTRG.16803	MSTRG.5258	0.934919
MSTRG.22204	MSTRG.5258	0.918529
MSTRG.13173	MSTRG.5258	0.933455
ENSMUSG00000110218	MSTRG.5258	0.935611
ENSMUSG00000036036	MSTRG.5258	0.906109
MSTRG.24959	MSTRG.5258	0.904116
ENSMUSG00000025650	MSTRG.5258	0.962884
MSTRG.4464	MSTRG.5258	0.912659
MSTRG.8369	MSTRG.5258	0.93321
MSTRG.26200	MSTRG.5259	0.912426
MSTRG.22185	MSTRG.5259	0.904917
MSTRG.24183	MSTRG.5259	0.914087
ENSMUSG00000021356	MSTRG.539	0.900992
MSTRG.27005	MSTRG.6412	0.904514
ENSMUSG00000027442	MSTRG.6412	0.911995
MSTRG.6592	MSTRG.6412	0.920919
MSTRG.21420	MSTRG.6412	0.902298
ENSMUSG00000110218	MSTRG.6723	0.925727
MSTRG.19475	MSTRG.8384	0.905975
ENSMUSG00000095105	MSTRG.8384	0.931187
MSTRG.2487	MSTRG.8384	0.906503
ENSMUSG00000041482	MSTRG.8384	0.90094
MSTRG.4951	MSTRG.8384	0.936133
MSTRG.22252	MSTRG.8384	0.917934
MSTRG.25837	MSTRG.8384	0.902396
ENSMUSG00000054555	MSTRG.8384	0.904542
ENSMUSG00000035279	MSTRG.8384	0.925016
ENSMUSG00000019893	MSTRG.8384	0.905036
MSTRG.21844	MSTRG.8384	0.929732
MSTRG.7933	MSTRG.8384	0.920266
MSTRG.7513	MSTRG.8384	0.916687
MSTRG.11288	MSTRG.8384	0.915542
ENSMUSG00000049871	MSTRG.8384	0.921265
MSTRG.20428	MSTRG.8384	0.91702
ENSMUSG00000029361	MSTRG.8384	0.905118
ENSMUSG00000041642	MSTRG.8395	0.92527
MSTRG.19475	MSTRG.8395	0.923776
ENSMUSG00000037020	MSTRG.8395	0.910986
MSTRG.4464	MSTRG.8395	0.931154
MSTRG.25962	MSTRG.8395	0.918416
MSTRG.8318	MSTRG.8395	0.921583
MSTRG.15733	MSTRG.8395	0.92335
MSTRG.25762	MSTRG.8395	0.924674
ENSMUSG00000041482	MSTRG.8395	0.907656
MSTRG.25591	MSTRG.8395	0.908972
MSTRG.24345	MSTRG.8395	0.902372
MSTRG.17622	MSTRG.8395	0.959443
MSTRG.25524	MSTRG.8395	0.914774
MSTRG.19087	MSTRG.8395	0.909457
MSTRG.9952	MSTRG.8395	0.926118
MSTRG.6571	MSTRG.8395	0.901283
MSTRG.8369	MSTRG.8395	0.920367
MSTRG.24959	MSTRG.8395	0.957404
MSTRG.21353	MSTRG.8395	0.929613
MSTRG.21998	MSTRG.8395	0.905561
MSTRG.439	MSTRG.8395	0.949114
MSTRG.1390	MSTRG.8395	0.949566
MSTRG.9548	MSTRG.8395	0.967453
MSTRG.1347	MSTRG.8395	0.962039
MSTRG.579	MSTRG.8395	0.956592
ENSMUSG00000031340	MSTRG.8395	0.916205
MSTRG.19625	MSTRG.8395	0.913403
MSTRG.21846	MSTRG.8395	0.906158
MSTRG.252	MSTRG.8395	0.900794
MSTRG.21822	MSTRG.8395	0.920845
MSTRG.23100	MSTRG.8395	0.933286
MSTRG.19510	MSTRG.8395	0.926854
MSTRG.20438	MSTRG.8395	0.919504
MSTRG.7513	MSTRG.8395	0.920378
MSTRG.21470	MSTRG.8395	0.928931
MSTRG.22252	MSTRG.8395	0.906889
MSTRG.482	MSTRG.8395	0.917847
MSTRG.20428	MSTRG.8395	0.93331
MSTRG.13428	MSTRG.8395	0.946395
MSTRG.3466	MSTRG.8395	0.949609
MSTRG.17303	MSTRG.8395	0.948513
MSTRG.8610	MSTRG.8399	0.92092
MSTRG.23143	MSTRG.8399	0.910233
MSTRG.21554	MSTRG.8399	0.91653
MSTRG.5488	MSTRG.9004	0.904957
MSTRG.15440	MSTRG.9004	0.91833
MSTRG.4769	MSTRG.9004	0.93345
MSTRG.12214	MSTRG.9004	0.924097
MSTRG.23419	MSTRG.9004	0.901973
MSTRG.18550	MSTRG.9004	0.909142
MSTRG.20916	MSTRG.9004	0.901756
MSTRG.13348	MSTRG.9004	0.906377
MSTRG.25990	MSTRG.9004	0.904002
MSTRG.16315	MSTRG.9207	0.959847
MSTRG.13173	MSTRG.9207	0.920679
ENSMUSG00000029361	MSTRG.9207	0.934404
MSTRG.11755	MSTRG.9207	0.903812
MSTRG.23100	MSTRG.9207	0.929535
ENSMUSG00000037020	MSTRG.9207	0.924806
MSTRG.3466	MSTRG.9207	0.925417
MSTRG.8369	MSTRG.9207	0.952319
MSTRG.19475	MSTRG.9207	0.942073
MSTRG.21846	MSTRG.9207	0.928836
MSTRG.13428	MSTRG.9207	0.920105
ENSMUSG00000110218	MSTRG.9207	0.942981
MSTRG.22252	MSTRG.9207	0.900884
MSTRG.18221	MSTRG.9207	0.950312
ENSMUSG00000054555	MSTRG.9207	0.930394
ENSMUSG00000041624	MSTRG.9207	0.949455
MSTRG.17622	MSTRG.9207	0.905258
MSTRG.1347	MSTRG.9207	0.933266
ENSMUSG00000035279	MSTRG.9207	0.901208
MSTRG.20428	MSTRG.9207	0.923988
ENSMUSG00000068263	MSTRG.9207	0.908002
MSTRG.7513	MSTRG.9207	0.95032
ENSMUSG00000049871	MSTRG.9207	0.928116
MSTRG.19559	MSTRG.9207	0.908688
ENSMUSG00000011256	MSTRG.9207	0.963884
MSTRG.10528	MSTRG.9207	0.911199
MSTRG.11288	MSTRG.9207	0.921996
MSTRG.22204	MSTRG.9207	0.942315
MSTRG.1390	MSTRG.9207	0.91516
MSTRG.24959	MSTRG.9207	0.942473
MSTRG.21470	MSTRG.9207	0.929144
ENSMUSG00000036036	MSTRG.9207	0.910922
MSTRG.4010	MSTRG.9207	0.959879
MSTRG.4464	MSTRG.9207	0.932743
MSTRG.18109	MSTRG.9207	0.942733
MSTRG.6588	MSTRG.9207	0.936873
MSTRG.439	MSTRG.9207	0.92301
MSTRG.6571	MSTRG.9207	0.919075
ENSMUSG00000025650	MSTRG.9207	0.972094
MSTRG.3480	MSTRG.9207	0.902621
MSTRG.15733	MSTRG.9207	0.908575
ENSMUSG00000041482	MSTRG.9207	0.939102
MSTRG.17303	MSTRG.9207	0.927944
MSTRG.11786	MSTRG.9207	0.901273
MSTRG.16803	MSTRG.9207	0.907854
ENSMUSG00000061414	MSTRG.9207	0.921619
MSTRG.21998	MSTRG.9207	0.906462
ENSMUSG00000019893	MSTRG.9207	0.92216
MSTRG.20570	MSTRG.9207	0.902876
ENSMUSG00000020658	MSTRG.9207	0.957873
MSTRG.11670	MSTRG.9207	0.936111
ENSMUSG00000031340	MSTRG.9207	0.967489
MSTRG.22422	MSTRG.9207	0.956486
MSTRG.11025	MSTRG.9207	0.936167
MSTRG.21844	MSTRG.9207	0.935416
ENSMUSG00000041642	MSTRG.9207	0.938141
MSTRG.579	MSTRG.9207	0.902049
MSTRG.9104	MSTRG.9207	0.949187
MSTRG.2487	MSTRG.9726	0.908909
MSTRG.5488	MSTRG.9819	0.921036
MSTRG.24304	MSTRG.9819	0.913691
MSTRG.12661	MSTRG.9819	0.921357
MSTRG.7104	MSTRG.9819	0.903919
MSTRG.23419	MSTRG.9819	0.903879
MSTRG.25049	MSTRG.9819	0.900038
MSTRG.20428	MSTRG.1963	-0.912797
MSTRG.15772	MSTRG.19634	-0.903299
MSTRG.15772	MSTRG.26399	-0.902449
ENSMUSG00000064179	MSTRG.5010	-0.917717
MSTRG.2055	MSTRG.8384	-0.925527
