# Supplementary material for: A comprehensive transcriptomic analysis of the bisphenol A affected kidney in mice
Source: Front Mol Biosci. 2023 Nov 24;10:1260716. doi: 10.3389/fmolb.2023.1260716 (PMC10704486; doi:10.3389/fmolb.2023.1260716)
Supplement: Supplementary file 13 [file Table5.XLSX]

## Sheet: Supplementary Table 5
Gene ID	FDR	Inc Level Difference	Incusion percentage in CTR	Inclusion percentage in BPA	Gene symbol	Type AS
MSTRG.11063	2.16647e-07	-0.136	0.115,0.32,0.307,0.325,0.201,0.225	0.069,0.118,0.179,0.075,0.119,0.118	Gtpbp2	RI
MSTRG.25375	3.24145e-05	-0.187	0.1,0.377,0.295,0.329,0.487,0.231	0.0,0.0,0.288,0.03,0.233,0.144	Qtrt1	RI
MSTRG.6665	9.94907e-06	-0.106	0.023,0.099,0.132,0.127,0.294,0.294	0.045,0.022,0.025,0.073,0.066,0.102	Grk6	RI
MSTRG.12663	9.2798e-08	-0.305	0.502,1.0,1.0,1.0,1.0,1.0	0.191,0.502,0.638,0.638,1.0,0.7	NA	RI
MSTRG.10508	0.000418218	0.232	0.642,1.0,0.23,0.299,1.0,0.705	0.827,1.0,1.0,1.0,0.443,1.0	Thoc6	RI
MSTRG.9584	2.3635e-06	-0.289	0.363,0.454,0.569,0.299,0.473,0.387	0.106,0.272,0.217,0.106,0.0,0.112	Hic2	RI
MSTRG.3700	0.000181345	-0.167	0.534,0.646,0.681,0.703,0.732,0.663	0.472,0.371,0.527,0.417,0.525,0.644	NA	RI
MSTRG.4543	0.000874996	-0.105	0.099,0.33,0.357,0.221,0.224,0.233	0.063,0.261,0.056,0.081,0.298,0.074	NA	RI
MSTRG.6391	7.11694e-07	-0.189	0.197,0.468,0.498,0.363,0.435,0.424	0.2,0.234,0.134,0.262,0.104,0.317	Dusp22	RI
MSTRG.5617	3.76488e-08	-0.116	0.066,0.24,0.241,0.322,0.255,0.239	0.111,0.068,0.11,0.11,0.116,0.149	Isca2	RI
MSTRG.5617	5.63684e-10	-0.111	0.035,0.155,0.232,0.288,0.192,0.24	0.045,0.057,0.09,0.065,0.092,0.126	Isca2	RI
MSTRG.4096	0.000530521	0.197	0.954,0.658,0.51,0.471,0.589,0.679	0.769,0.798,0.829,0.882,0.948,0.815	Zfp207	RI
MSTRG.8963	0.000815783	-0.122	0.062,0.273,0.254,0.357,0.391,0.247	0.055,0.128,0.172,0.125,0.172,0.203	Pick1	RI
MSTRG.24313	4.08314e-05	-0.262	1.0,1.0,0.913,1.0,1.0,1.0	0.612,0.312,1.0,0.771,1.0,0.646	Cope	RI
MSTRG.14746	0.0001356	-0.22	1.0,1.0,1.0,0.839,0.924,1.0	0.635,1.0,0.303,1.0,1.0,0.503	NA	RI
MSTRG.12381	6.42591e-05	-0.179	0.056,0.192,0.248,0.495,0.238,0.471	0.086,0.186,0.039,0.077,0.095,0.141	NA	RI
MSTRG.12317	2.85614e-06	-0.149	0.195,0.298,0.158,0.281,0.072,0.231	0.031,0.0,0.11,0.0,0.139,0.061	Ltbp3	RI
MSTRG.10839	1.16761e-05	-0.364	0.617,0.895,0.54,0.392,0.572,0.691	0.264,0.315,0.133,0.149,0.347,0.315	NA	RI
MSTRG.2538	0.000196195	-0.172	0.143,0.585,0.295,0.044,0.207,0.26	0.024,0.063,0.023,0.327,0.0,0.063	Lmnb2	RI
ENSMUSG00000033857	6.20771e-05	-0.29	0.0,0.17,0.27,0.291,1.0,0.071	0.0,0.0,0.0,0.064,0.0,0.0	Engase	RI
ENSMUSG00000033857	1.5712e-06	-0.225	0.0,0.104,0.648,0.17,0.38,0.093	0.0,0.0,0.0,0.043,0.0,0.0	Engase	RI
MSTRG.15855	0.000283089	-0.107	0.087,0.252,0.203,0.249,0.398,0.191	0.072,0.382,0.057,0.06,0.063,0.105	Setdb1	RI
MSTRG.25397	6.2279e-05	-0.124	0.058,0.303,0.343,0.279,0.26,0.205	0.135,0.115,0.1,0.094,0.157,0.102	NA	RI
MSTRG.25397	2.07201e-06	-0.246	0.161,0.554,0.562,0.445,0.521,0.435	0.107,0.249,0.193,0.156,0.212,0.284	NA	RI
MSTRG.25706	0.000176953	-0.285	0.794,1.0,1.0,0.77,1.0,1.0	0.464,0.628,0.531,0.34,0.892,1.0	NA	RI
MSTRG.26738	6.25282e-07	-0.277	0.171,0.505,0.531,0.557,0.482,0.606	0.194,0.144,0.184,0.064,0.237,0.367	NA	RI
MSTRG.24204	5.77575e-10	-0.251	0.192,0.335,0.461,0.447,0.578,0.277	0.094,0.243,0.082,0.057,0.123,0.186	NA	RI
MSTRG.3148	0.000170908	-0.161	0.09,0.41,0.42,0.435,0.361,0.415	0.179,0.105,0.203,0.121,0.245,0.312	NA	RI
MSTRG.604	3.42983e-05	-0.314	0.81,0.828,0.815,0.831,1.0,0.915	0.832,0.405,0.513,0.306,0.46,0.799	Stk16	RI
MSTRG.20920	0.000188839	-0.256	0.885,0.81,0.942,0.742,0.919,0.782	0.819,0.479,0.58,0.388,0.575,0.702	NA	RI
MSTRG.6826	5.19856e-05	-0.137	1.0,0.928,1.0,1.0,0.863,1.0	0.656,1.0,0.681,1.0,0.631,1.0	NA	RI
MSTRG.27563	1.52596e-07	0.114	1.0,0.868,0.837,0.707,0.763,0.842	0.701,1.0,1.0,1.0,1.0,1.0	NA	RI
MSTRG.20038	2.72919e-10	-0.12	0.226,0.084,0.049,0.192,0.162,0.062	0.0,0.0,0.0,0.0,0.0,0.052	Usp42	RI
MSTRG.23778	0.000119263	-0.13	0.153,0.348,0.303,0.231,0.23,0.067	0.097,0.05,0.104,0.015,0.145,0.143	Xab2	RI
MSTRG.10677	2.12942e-13	-0.248	0.1,0.313,0.468,0.42,0.44,0.275	0.09,0.029,0.071,0.017,0.105,0.213	Zfp523	RI
MSTRG.13308	6.38822e-05	-0.246	0.154,0.474,0.548,0.595,0.505,0.56	0.158,0.077,0.206,0.303,0.161,0.457	Nsmf	RI
MSTRG.24310	0.00084465	-0.14	0.33,0.182,0.43,0.113,0.23,0.119	0.092,0.11,0.165,0.042,0.037,0.116	NA	RI
MSTRG.3638	0.000557148	-0.161	0.124,0.429,0.283,0.458,0.279,0.441	0.223,0.072,0.108,0.151,0.285,0.211	Trim11	RI
MSTRG.26467	6.30075e-07	-0.155	0.217,0.198,0.153,0.126,0.408,0.362	0.153,0.051,0.013,0.059,0.066,0.19	Uba7	RI
MSTRG.22419	3.57619e-06	-0.315	0.741,0.92,0.739,0.905,0.876,0.908	0.406,0.536,0.343,0.569,0.584,0.759	2410002F23Rik	RI
MSTRG.22419	4.75587e-05	-0.292	0.431,0.756,0.752,0.761,0.741,0.775	0.178,0.283,0.409,0.495,0.576,0.524	2410002F23Rik	RI
MSTRG.8882	1.70516e-07	-0.132	0.042,0.284,0.271,0.138,0.284,0.189	0.084,0.039,0.09,0.049,0.038,0.119	Hsf1	RI
MSTRG.3060	1.94026e-09	-0.256	0.144,0.266,0.215,0.571,0.357,0.416	0.0,0.183,0.022,0.034,0.134,0.061	Gm47093	RI
MSTRG.7182	7.52407e-05	-0.258	1.0,1.0,0.886,0.848,0.946,1.0	0.548,0.554,1.0,1.0,0.304,0.726	NA	RI
MSTRG.13391	0	-0.109	0.046,0.184,0.163,0.172,0.252,0.134	0.053,0.029,0.021,0.037,0.034,0.125	Surf2	RI
MSTRG.13391	1.01999e-06	-0.213	0.268,0.502,0.389,0.552,0.459,0.423	0.187,0.131,0.139,0.316,0.209,0.33	Surf2	RI
MSTRG.20946	8.2874e-09	-0.542	0.27,1.0,0.838,0.689,1.0,0.893	0.198,0.291,0.27,0.0,0.081,0.597	Atp6v1b1	RI
MSTRG.13378	9.44668e-10	-0.228	0.139,0.327,0.351,0.399,0.435,0.228	0.236,0.0,0.102,0.042,0.098,0.033	Inpp5e	RI
MSTRG.23675	0.000129121	-0.45	0.239,1.0,0.65,0.785,1.0,1.0	0.16,0.199,0.353,0.244,0.522,0.494	NA	RI
MSTRG.24340	1.56868e-06	-0.438	0.814,0.836,0.917,0.699,0.566,0.565	0.0,0.283,0.368,0.233,0.353,0.533	Mpv17l2	RI
MSTRG.23468	1.43004e-07	-0.158	0.016,0.272,0.404,0.27,0.256,0.253	0.074,0.041,0.094,0.025,0.039,0.25	NA	RI
MSTRG.26496	0.000140433	-0.519	1.0,0.535,1.0,1.0,0.561,1.0	0.242,0.21,0.347,0.242,0.615,0.324	Ndufaf3	RI
MSTRG.13577	1.24651e-05	-0.173	0.087,0.45,0.275,0.255,0.408,0.271	0.0,0.0,0.069,0.042,0.294,0.305	Cntrl	RI
MSTRG.27387	6.07645e-05	-0.214	0.093,0.341,0.521,0.295,0.295,0.421	0.072,0.089,0.077,0.059,0.067,0.315	NA	RI
MSTRG.15284	1.18025e-05	-0.365	1.0,0.735,0.636,0.721,0.742,0.589	0.211,0.234,0.417,0.433,0.36,0.578	Ttc14	RI
MSTRG.25346	0.000232281	-0.181	0.334,0.293,0.455,0.348,0.366,0.388	0.039,0.053,0.032,0.177,0.258,0.539	NA	RI
MSTRG.24674	4.61344e-08	-0.268	0.136,0.369,0.386,0.471,0.425,0.615	0.141,0.186,0.038,0.031,0.134,0.262	NA	RI
MSTRG.12432	2.69668e-07	-0.294	0.428,0.512,0.701,0.576,0.598,0.706	0.185,0.26,0.384,0.311,0.258,0.362	Tmem179b	RI
MSTRG.10828	7.43284e-06	0.121	0.784,0.59,1.0,0.975,0.926,1.0	1.0,1.0,1.0,1.0,1.0,1.0	Rgl2	RI
MSTRG.10828	1.26001e-05	-0.183	0.197,0.323,0.436,0.477,0.319,0.417	0.177,0.23,0.054,0.175,0.268,0.165	Rgl2	RI
MSTRG.10526	1.53574e-06	-0.441	1.0,1.0,1.0,1.0,1.0,1.0	0.147,0.187,1.0,1.0,0.023,1.0	NA	RI
MSTRG.2988	9.6719e-07	-0.128	0.0,0.12,0.127,0.221,0.267,0.267	0.052,0.027,0.0,0.0,0.0,0.154	Arhgap9	RI
MSTRG.22781	3.35227e-08	-0.171	0.138,0.292,0.228,0.322,0.275,0.176	0.084,0.125,0.021,0.058,0.058,0.06	Fes	RI
MSTRG.11969	0.000665918	-0.194	1.0,1.0,1.0,1.0,0.821,1.0	0.622,1.0,0.317,0.719,1.0,1.0	NA	RI
MSTRG.19731	1.82841e-05	-0.108	0.129,0.318,0.367,0.3,0.294,0.228	0.152,0.128,0.163,0.193,0.109,0.24	Mrps17	RI
MSTRG.16787	0.000351989	-0.102	0.0,0.113,0.142,0.317,0.262,0.192	0.022,0.043,0.143,0.073,0.037,0.098	Nfx1	RI
MSTRG.26702	3.16386e-05	-0.397	0.05,0.757,0.523,0.481,0.486,0.733	0.221,0.155,0.062,0.0,0.0,0.212	Zfp445	RI
MSTRG.26702	1.10081e-07	-0.15	0.038,0.372,0.206,0.198,0.262,0.151	0.077,0.077,0.066,0.017,0.0,0.09	Zfp445	RI
MSTRG.9279	0.000106298	0.244	1.0,0.397,0.37,0.449,0.383,0.513	0.513,0.397,0.664,1.0,1.0,1.0	NA	RI
MSTRG.12331	6.69899e-10	-0.183	0.089,0.285,0.402,0.231,0.157,0.353	0.0,0.153,0.013,0.009,0.186,0.06	Syvn1	RI
MSTRG.15744	0.000145966	0.128	0.821,0.736,0.731,0.639,0.748,0.689	0.908,0.83,0.794,0.909,0.961,0.73	4933434E20Rik	RI
MSTRG.23821	8.43141e-08	-0.116	0.068,0.279,0.302,0.268,0.302,0.202	0.094,0.065,0.088,0.134,0.11,0.233	Arglu1	RI
MSTRG.23485	8.61042e-05	-0.155	0.149,0.37,0.423,0.313,0.338,0.287	0.109,0.046,0.183,0.166,0.174,0.271	Setd1a	RI
MSTRG.698	0.000785376	-0.141	0.08,0.165,0.353,0.458,0.235,0.288	0.042,0.0,0.071,0.16,0.0,0.462	Sp110	RI
MSTRG.2335	1.20963e-06	-0.341	0.0,0.597,0.323,0.074,1.0,0.233	0.027,0.0,0.0,0.156,0.0,0.0	Ccdc6	RI
MSTRG.10688	2.48042e-11	-0.109	0.032,0.23,0.231,0.158,0.197,0.185	0.044,0.092,0.095,0.0,0.042,0.105	Srpk1	RI
MSTRG.23797	4.0943e-13	-0.166	0.103,0.195,0.329,0.175,0.166,0.086	0.0,0.025,0.0,0.033,0.0,0.0	Evi5l	RI
MSTRG.8853	9.75313e-05	-0.322	0.738,0.775,0.789,0.804,0.793,0.692	0.796,0.235,0.17,0.422,0.432,0.603	NA	RI
MSTRG.19468	1.50631e-10	-0.159	0.073,0.285,0.362,0.2,0.26,0.232	0.073,0.101,0.058,0.028,0.087,0.113	Pxn	RI
MSTRG.1582	2.56433e-06	0.154	1.0,1.0,0.554,1.0,0.85,0.67	1.0,1.0,1.0,1.0,1.0,1.0	NA	RI
MSTRG.9672	6.23818e-08	-0.112	0.018,0.211,0.189,0.227,0.185,0.181	0.014,0.021,0.048,0.066,0.075,0.114	NA	RI
MSTRG.20466	0.00032999	0.13	0.358,0.954,0.817,1.0,0.944,1.0	1.0,1.0,1.0,1.0,0.922,0.933	Ssbp1	RI
MSTRG.18928	4.80309e-06	-0.151	0.098,0.301,0.333,0.424,0.244,0.332	0.077,0.128,0.081,0.114,0.091,0.335	Guf1	RI
MSTRG.14738	0.000683269	-0.177	0.099,0.385,0.32,0.505,0.439,0.34	0.102,0.1,0.143,0.108,0.127,0.445	NA	RI
MSTRG.25348	1.73973e-06	-0.172	0.119,0.359,0.22,0.142,0.337,0.268	0.0,0.064,0.0,0.0,0.057,0.293	Ppan	RI
MSTRG.6641	4.62532e-06	-0.214	0.46,0.395,0.45,0.202,0.308,0.31	0.238,0.022,0.072,0.057,0.299,0.153	NA	RI
MSTRG.18615	4.54795e-07	-0.186	0.023,0.424,0.324,0.293,0.22,0.157	0.096,0.022,0.0,0.027,0.0,0.181	Mfsd10	RI
MSTRG.24291	9.89225e-09	-0.13	0.288,0.155,0.232,0.254,0.133,0.149	0.08,0.045,0.084,0.02,0.1,0.1	Atp13a1	RI
MSTRG.6481	1.27772e-05	-0.14	0.052,0.168,0.5,0.233,0.159,0.227	0.034,0.034,0.062,0.08,0.069,0.219	Slc35b3	RI
MSTRG.19311	2.20887e-05	-0.253	0.251,0.414,0.665,0.529,0.376,0.496	0.151,0.094,0.251,0.127,0.41,0.178	NA	RI
MSTRG.12653	1.72726e-09	-0.231	0.048,0.208,0.48,0.338,0.428,0.385	0.045,0.005,0.074,0.049,0.152,0.178	NA	RI
MSTRG.4762	0.000308065	-0.288	0.289,0.622,0.743,0.719,0.424,0.558	0.1,0.228,0.298,0.526,0.116,0.361	Snhg16	RI
MSTRG.4762	5.77942e-07	-0.305	0.135,0.477,0.681,0.589,0.38,0.557	0.057,0.193,0.145,0.252,0.031,0.308	Snhg16	RI
MSTRG.2826	1.54655e-09	-0.104	0.019,0.123,0.264,0.171,0.14,0.184	0.045,0.02,0.0,0.049,0.076,0.087	NA	RI
MSTRG.23635	2.18899e-06	-0.223	0.097,0.429,0.38,0.491,0.476,0.352	0.084,0.158,0.163,0.145,0.124,0.215	Zfp511	RI
MSTRG.18046	1.30945e-09	-0.127	0.748,0.914,0.929,0.92,0.924,0.952	0.725,0.732,0.746,0.785,0.753,0.883	Tardbp	RI
MSTRG.18046	3.05819e-05	-0.111	0.754,0.887,0.901,0.944,0.95,0.904	0.846,0.657,0.834,0.733,0.67,0.933	Tardbp	RI
MSTRG.11058	0.000612563	-0.152	0.267,0.434,0.582,0.501,0.455,0.411	0.221,0.174,0.296,0.298,0.375,0.376	NA	RI
MSTRG.12202	6.4877e-05	-0.251	0.138,0.546,0.519,0.659,0.4,0.494	0.154,0.163,0.111,0.206,0.257,0.361	NA	RI
MSTRG.22537	3.47026e-10	-0.146	0.131,0.193,0.341,0.309,0.308,0.265	0.064,0.07,0.138,0.022,0.212,0.167	NA	RI
MSTRG.6302	7.63281e-07	-0.198	0.085,0.406,0.44,0.363,0.448,0.357	0.076,0.081,0.141,0.075,0.196,0.345	Zkscan3	RI
MSTRG.24827	1.0179e-08	-0.218	0.209,0.485,0.423,0.467,0.301,0.439	0.231,0.091,0.168,0.101,0.212,0.212	NA	RI
MSTRG.20459	5.76139e-09	0.426	1.0,0.287,1.0,0.121,0.139,0.429	1.0,1.0,1.0,0.53,1.0,1.0	Adck2	RI
MSTRG.12526	6.90791e-06	-0.26	0.285,0.476,0.648,0.641,0.605,0.688	0.195,0.255,0.235,0.341,0.349,0.41	Keg1	RI
MSTRG.13742	3.83073e-06	-0.147	0.055,0.208,0.281,0.495,0.188,0.17	0.067,0.095,0.113,0.033,0.077,0.132	Marchf7	RI
MSTRG.14772	0.00022268	-0.117	0.081,0.334,0.28,0.215,0.24,0.348	0.062,0.091,0.186,0.065,0.118,0.271	Samhd1	RI
MSTRG.21211	1.86918e-06	-0.28	1.0,1.0,1.0,1.0,1.0,1.0	1.0,0.331,0.532,1.0,0.459,1.0	0610040F04Rik	RI
MSTRG.21211	2.39637e-08	-0.207	0.088,0.397,0.426,0.46,0.396,0.292	0.151,0.035,0.12,0.093,0.096,0.32	0610040F04Rik	RI
MSTRG.17085	1.53124e-10	-0.207	0.085,0.417,0.36,0.437,0.356,0.325	0.101,0.084,0.091,0.13,0.096,0.237	NA	RI
MSTRG.5719	1.02102e-10	0.389	0.116,0.895,0.888,0.48,0.761,0.528	1.0,1.0,1.0,1.0,1.0,1.0	Eml5	RI
MSTRG.18189	7.06542e-07	-0.131	0.228,0.28,0.447,0.338,0.315,0.269	0.144,0.139,0.188,0.182,0.19,0.247	Dvl1	RI
MSTRG.18189	1.7095e-05	-0.144	0.296,0.412,0.412,0.506,0.393,0.416	0.28,0.16,0.267,0.217,0.325,0.319	Dvl1	RI
MSTRG.10784	4.17012e-14	-0.195	0.154,0.282,0.343,0.408,0.242,0.248	0.036,0.049,0.027,0.086,0.138,0.168	NA	RI
MSTRG.10784	0.000147666	-0.115	0.085,0.219,0.394,0.278,0.297,0.222	0.103,0.328,0.061,0.053,0.107,0.151	NA	RI
MSTRG.10784	0.000224155	-0.175	0.49,0.557,0.625,0.619,0.693,0.61	0.478,0.503,0.473,0.331,0.333,0.429	NA	RI
MSTRG.10784	2.72919e-10	-0.142	0.125,0.244,0.295,0.335,0.228,0.193	0.044,0.0,0.084,0.111,0.154,0.178	NA	RI
MSTRG.6908	1.19853e-07	-0.264	0.281,0.549,0.546,0.717,0.573,0.553	0.217,0.212,0.26,0.222,0.279,0.444	NA	RI
MSTRG.6908	0	-0.15	0.111,0.279,0.288,0.349,0.272,0.267	0.108,0.064,0.111,0.096,0.12,0.168	NA	RI
MSTRG.5925	3.71993e-09	-0.119	0.048,0.26,0.224,0.219,0.171,0.276	0.041,0.044,0.081,0.102,0.123,0.09	NA	RI
MSTRG.5925	9.10458e-07	-0.118	0.006,0.354,0.162,0.191,0.222,0.181	0.053,0.057,0.091,0.069,0.037,0.099	NA	RI
MSTRG.5925	0.000389589	-0.339	0.23,0.776,0.796,0.741,0.893,0.816	0.404,0.348,0.241,0.201,0.283,0.741	NA	RI
MSTRG.23100	9.05101e-05	0.134	1.0,0.831,1.0,0.782,0.733,0.85	1.0,1.0,1.0,1.0,1.0,1.0	Xndc1	RI
MSTRG.13839	0.000616853	-0.153	0.175,0.375,0.412,0.49,0.442,0.449	0.16,0.204,0.225,0.207,0.211,0.418	Metap1d	RI
MSTRG.11187	2.46098e-09	-0.16	0.035,0.326,0.365,0.259,0.302,0.23	0.118,0.073,0.022,0.056,0.18,0.105	NA	RI
MSTRG.11187	0.000179847	-0.159	0.084,0.38,0.37,0.511,0.375,0.346	0.166,0.142,0.198,0.023,0.397,0.184	NA	RI
MSTRG.14450	1.66247e-10	-0.251	0.174,0.267,0.441,0.42,0.233,0.408	0.092,0.0,0.0,0.034,0.157,0.157	Pced1a	RI
MSTRG.18175	7.63086e-08	-0.115	0.038,0.307,0.258,0.169,0.209,0.12	0.025,0.039,0.058,0.053,0.074,0.161	NA	RI
MSTRG.18175	2.84019e-13	-0.135	0.088,0.167,0.257,0.228,0.132,0.129	0.063,0.062,0.0,0.0,0.067,0.0	NA	RI
MSTRG.593	5.16348e-06	-0.104	0.245,0.226,0.339,0.299,0.243,0.222	0.137,0.244,0.179,0.084,0.16,0.145	Cnppd1	RI
MSTRG.22064	7.4583e-07	-0.147	0.074,0.053,0.3,0.277,0.274,0.249	0.026,0.0,0.243,0.04,0.0,0.034	Cic	RI
MSTRG.7946	3.40926e-06	-0.235	0.171,0.556,0.581,0.518,0.47,0.517	0.152,0.171,0.253,0.204,0.239,0.383	NA	RI
MSTRG.10598	0.000142753	-0.309	0.059,0.462,0.408,0.637,0.79,0.356	0.073,0.201,0.201,0.104,0.114,0.162	NA	RI
MSTRG.10598	7.23552e-05	-0.416	1.0,1.0,1.0,1.0,0.716,1.0	0.0,1.0,0.0,1.0,0.834,0.386	NA	RI
MSTRG.10598	2.10968e-05	-0.137	0.086,0.345,0.248,0.0,0.0,0.141	0.0,0.0,0.0,0.0,0.0,0.0	NA	RI
MSTRG.9120	9.04345e-09	-0.177	0.264,0.279,0.265,0.214,0.174,0.314	0.157,0.0,0.068,0.058,0.056,0.109	Trmu	RI
MSTRG.21797	2.42095e-05	-0.165	0.884,0.953,0.91,0.888,0.952,0.875	0.832,0.659,0.872,0.469,0.718,0.925	NA	RI
MSTRG.3702	0.000334688	-0.207	0.42,1.0,0.214,0.326,1.0,0.326	1.0,1.0,0.0,0.0,0.046,0.0	Mapk7	RI
MSTRG.7766	3.25858e-06	-0.113	0.03,0.264,0.274,0.175,0.153,0.146	0.0,0.037,0.079,0.022,0.122,0.103	Parp2	RI
MSTRG.14073	4.0419e-06	-0.274	0.504,0.718,0.876,0.872,0.73,0.764	0.378,0.384,0.388,0.385,0.636,0.646	NA	RI
MSTRG.22048	0.000264331	-0.173	1.0,1.0,1.0,0.968,0.878,0.915	0.468,1.0,1.0,0.477,1.0,0.781	Arhgef1	RI
MSTRG.9624	9.4155e-11	-0.104	0.022,0.194,0.264,0.183,0.201,0.166	0.033,0.062,0.128,0.037,0.022,0.125	ARVCF	RI
MSTRG.17705	0.000250845	-0.166	0.023,0.185,0.469,0.377,0.267,0.382	0.021,0.028,0.206,0.045,0.125,0.28	NA	RI
MSTRG.3084	0.00048659	-0.129	0.043,0.238,0.287,0.364,0.319,0.23	0.086,0.028,0.167,0.118,0.155,0.153	NA	RI
MSTRG.4035	0.000625456	-0.263	0.391,0.335,0.588,0.564,0.391,0.396	0.0,0.306,0.092,0.335,0.077,0.274	Nek8	RI
MSTRG.23519	2.13763e-08	-0.177	0.087,0.297,0.434,0.324,0.378,0.284	0.102,0.083,0.124,0.058,0.095,0.279	NA	RI
MSTRG.25177	1.2274e-05	-0.153	0.263,0.509,0.452,0.452,0.472,0.426	0.298,0.184,0.188,0.288,0.315,0.381	NA	RI
MSTRG.4724	7.80425e-05	-0.119	0.031,0.218,0.153,0.323,0.263,0.184	0.026,0.0,0.048,0.176,0.139,0.067	Recql5	RI
MSTRG.16401	0.000859198	0.151	0.388,0.732,0.93,0.636,0.779,0.775	1.0,1.0,1.0,0.356,0.788,1.0	Tet2	RI
MSTRG.12877	6.92939e-05	0.243	0.716,0.627,0.716,0.688,0.795,1.0	1.0,1.0,1.0,1.0,1.0,1.0	NA	RI
MSTRG.25360	1.24163e-13	-0.136	0.053,0.154,0.185,0.3,0.166,0.128	0.018,0.038,0.03,0.036,0.012,0.036	Tyk2	RI
MSTRG.13542	4.08671e-09	-0.133	0.175,0.093,0.217,0.128,0.123,0.064	0.0,0.0,0.0,0.0,0.0,0.0	Slc2a8	RI
MSTRG.7416	5.54459e-07	-0.102	0.02,0.09,0.245,0.221,0.196,0.169	0.056,0.037,0.022,0.012,0.12,0.084	Zswim8	RI
MSTRG.7416	0.000816622	-0.157	0.0,0.327,0.41,0.476,0.18,0.264	0.189,0.061,0.085,0.035,0.296,0.049	Zswim8	RI
MSTRG.26073	0	-0.136	0.057,0.149,0.338,0.224,0.242,0.228	0.034,0.008,0.051,0.041,0.134,0.153	Fam214a	RI
MSTRG.26073	7.13477e-08	-0.133	0.082,0.209,0.393,0.258,0.222,0.195	0.084,0.038,0.068,0.101,0.086,0.184	Fam214a	RI
MSTRG.1377	0.000336794	-0.297	1.0,0.692,1.0,1.0,1.0,1.0	0.234,0.505,1.0,0.169,1.0,1.0	NA	RI
MSTRG.10579	1.79253e-08	-0.158	1.0,1.0,0.912,1.0,1.0,1.0	0.869,0.843,0.959,0.67,0.711,0.912	BC003965	RI
MSTRG.20870	0.000932193	-0.173	0.246,0.491,0.371,0.289,0.431,0.506	0.25,0.254,0.078,0.184,0.302,0.227	NA	RI
MSTRG.18096	2.89572e-08	-0.231	0.148,0.466,0.367,0.554,0.43,0.325	0.104,0.048,0.144,0.111,0.284,0.213	NA	RI
MSTRG.7964	6.59302e-06	-0.517	1.0,0.574,0.782,1.0,0.31,1.0	0.0,0.082,0.23,0.07,1.0,0.183	NA	RI
MSTRG.18439	0.000270113	-0.194	0.246,0.387,0.527,0.508,0.466,0.588	0.275,0.273,0.256,0.361,0.081,0.311	Fastk	RI
MSTRG.12934	4.39877e-07	0.239	0.614,0.618,0.851,0.664,1.0,0.821	1.0,1.0,1.0,1.0,1.0,1.0	Sfxn2	RI
MSTRG.26793	8.14699e-13	-0.106	0.04,0.162,0.17,0.189,0.139,0.244	0.055,0.017,0.028,0.054,0.024,0.129	Ppp1r3f	RI
MSTRG.10820	3.01569e-06	-0.194	0.162,0.383,0.483,0.515,0.405,0.383	0.145,0.166,0.196,0.16,0.204,0.297	Kank3	RI
MSTRG.10919	4.6743e-09	-0.196	0.219,0.433,0.482,0.488,0.462,0.372	0.19,0.213,0.191,0.173,0.182,0.333	NA	RI
MSTRG.11197	5.76488e-10	-0.257	0.3,0.605,0.453,0.342,0.367,0.358	0.213,0.164,0.11,0.075,0.147,0.174	NA	RI
MSTRG.25829	0	-0.136	0.082,0.196,0.22,0.174,0.248,0.159	0.036,0.059,0.021,0.032,0.031,0.085	Clk3	RI
MSTRG.25829	0	-0.148	0.068,0.264,0.264,0.248,0.283,0.216	0.037,0.07,0.061,0.074,0.074,0.14	Clk3	RI
MSTRG.4866	9.46531e-06	-0.168	0.093,0.396,0.429,0.423,0.375,0.347	0.157,0.144,0.131,0.105,0.253,0.267	NA	RI
MSTRG.15345	3.11157e-07	-0.237	0.422,0.32,0.243,0.368,0.519,0.355	0.044,0.247,0.037,0.049,0.18,0.245	Larp1b	RI
MSTRG.10679	1.845e-08	-0.11	0.102,0.101,0.104,0.145,0.123,0.257	0.072,0.021,0.0,0.0,0.048,0.031	Fance	RI
MSTRG.4697	0.000758773	-0.291	0.555,0.784,0.918,0.961,0.783,0.654	0.54,0.148,0.423,0.555,0.427,0.817	Atp5h	RI
MSTRG.26805	5.64419e-07	-0.205	0.049,0.416,0.462,0.343,0.268,0.388	0.102,0.1,0.12,0.115,0.121,0.141	Gripap1	RI
MSTRG.26805	1.99806e-13	-0.107	0.181,0.12,0.186,0.173,0.211,0.111	0.032,0.063,0.038,0.058,0.041,0.108	Gripap1	RI
MSTRG.8151	2.00473e-05	-0.204	0.502,0.539,0.489,0.54,0.508,0.499	0.2,0.365,0.461,0.255,0.21,0.365	NA	RI
MSTRG.11583	0.000118899	-0.187	0.042,0.182,0.379,0.274,0.344,0.51	0.037,0.019,0.146,0.0,0.314,0.095	Ss18	RI
MSTRG.19887	4.33146e-06	-0.159	0.101,0.326,0.368,0.455,0.356,0.305	0.17,0.045,0.093,0.155,0.213,0.282	Srrt	RI
MSTRG.24400	1.44412e-05	-0.175	0.122,0.338,0.375,0.382,0.484,0.422	0.157,0.196,0.141,0.117,0.215,0.246	NA	RI
MSTRG.13390	4.80704e-05	-0.311	1.0,0.921,0.818,0.692,1.0,1.0	0.692,1.0,0.529,0.31,0.419,0.612	NA	RI
MSTRG.23431	1.79832e-10	-0.252	0.424,0.306,0.199,0.469,0.282,0.288	0.0,0.0,0.371,0.0,0.0,0.083	Hirip3	RI
MSTRG.23992	0.000139215	-0.205	0.416,0.437,0.388,0.706,0.525,0.486	0.262,0.336,0.194,0.153,0.363,0.419	Plpp5	RI
MSTRG.10170	1.97691e-06	-0.173	0.264,0.371,0.496,0.422,0.402,0.339	0.236,0.103,0.183,0.068,0.377,0.29	NA	RI
MSTRG.10170	2.67359e-09	-0.251	0.136,0.495,0.364,0.469,0.415,0.373	0.11,0.057,0.074,0.066,0.196,0.244	NA	RI
MSTRG.16479	0.000357447	-0.192	0.054,0.356,0.454,0.293,0.135,0.135	0.0,0.0,0.0,0.0,0.113,0.161	Lmo4	RI
MSTRG.22171	5.61049e-09	-0.172	0.0,0.351,0.271,0.234,0.034,0.14	0.0,0.0,0.0,0.0,0.0,0.0	NA	RI
MSTRG.23777	1.12366e-06	-0.117	0.021,0.206,0.357,0.218,0.225,0.174	0.2,0.023,0.111,0.043,0.032,0.088	Camsap3	RI
MSTRG.21346	0.000671387	-0.18	0.222,0.458,0.506,0.447,0.479,0.523	0.4,0.255,0.413,0.127,0.129,0.231	Dcp1b	RI
MSTRG.9229	5.41125e-07	-0.146	0.027,0.246,0.329,0.252,0.249,0.211	0.052,0.047,0.103,0.016,0.127,0.094	Hdac7	RI
MSTRG.821	3.31431e-05	-0.255	0.253,0.758,0.423,0.443,0.412,0.416	0.309,0.028,0.181,0.163,0.108,0.389	Ilkap	RI
MSTRG.22436	0.000197394	-0.202	0.159,0.541,0.371,0.522,0.311,0.415	0.141,0.127,0.282,0.081,0.231,0.247	NA	RI
MSTRG.23799	1.89126e-05	-0.326	1.0,0.809,0.891,1.0,0.71,1.0	0.353,1.0,0.214,1.0,0.621,0.267	NA	RI
MSTRG.14794	0.000260779	-0.241	0.378,0.424,0.544,0.679,0.491,0.582	0.271,0.393,0.195,0.075,0.165,0.553	NA	RI
MSTRG.14794	9.83286e-06	-0.41	0.303,0.445,0.704,0.914,0.822,0.831	0.215,0.263,0.454,0.127,0.115,0.388	NA	RI
MSTRG.14283	7.75335e-06	-0.154	0.0,0.373,0.106,0.263,0.25,0.263	0.0,0.0,0.222,0.0,0.0,0.106	NA	RI
MSTRG.10890	3.04722e-05	-0.141	0.06,0.245,0.205,0.196,0.502,0.234	0.059,0.052,0.071,0.075,0.065,0.271	NA	RI
MSTRG.23466	0.000101943	-0.112	0.0,0.365,0.226,0.134,0.157,0.068	0.049,0.0,0.11,0.0,0.0,0.121	NA	RI
MSTRG.6657	2.97108e-07	-0.151	0.132,0.311,0.373,0.413,0.339,0.326	0.13,0.146,0.166,0.109,0.228,0.212	Rab24	RI
MSTRG.15886	0.000374289	-0.208	0.871,0.833,0.879,1.0,0.907,0.89	0.676,0.624,0.573,0.96,0.403,0.894	NA	RI
MSTRG.3056	5.22995e-08	-0.145	0.08,0.264,0.201,0.218,0.358,0.18	0.039,0.007,0.048,0.082,0.108,0.147	Cdk2	RI
MSTRG.14362	8.08014e-06	-0.178	0.5,0.691,0.673,0.677,0.644,0.631	0.53,0.348,0.432,0.364,0.574,0.5	NA	RI
MSTRG.9718	0.00070162	-0.159	0.635,0.897,0.891,0.91,0.872,0.901	0.51,0.535,0.754,0.669,0.751,0.93	Eif4a2	RI
MSTRG.7734	1.98209e-08	-0.273	0.165,0.366,0.391,0.705,0.303,0.19	0.045,0.021,0.174,0.044,0.045,0.155	Ktn1	RI
MSTRG.7734	0.000297688	-0.321	0.175,0.611,0.444,0.49,0.828,0.514	0.096,0.078,0.183,0.175,0.145,0.459	Ktn1	RI
MSTRG.9165	0.000987671	-0.189	0.063,0.463,0.341,0.51,0.368,0.354	0.116,0.105,0.166,0.11,0.364,0.105	Rabl2	RI
MSTRG.25381	1.21272e-05	-0.13	0.079,0.284,0.332,0.25,0.246,0.115	0.05,0.025,0.0,0.067,0.294,0.088	Carm1	RI
MSTRG.1087	4.73642e-05	-0.142	1.0,1.0,1.0,1.0,1.0,0.977	1.0,0.391,1.0,0.825,1.0,0.91	Zc3h11a	RI
MSTRG.11188	4.66657e-06	-0.208	0.148,0.353,0.489,0.307,0.245,0.245	0.064,0.212,0.057,0.0,0.087,0.117	NA	RI
MSTRG.22428	0.000206574	-0.228	0.062,0.504,0.479,0.261,0.28,0.547	0.0,0.117,0.066,0.069,0.296,0.216	NA	RI
MSTRG.18514	1.25811e-07	-0.104	0.028,0.236,0.252,0.251,0.185,0.176	0.092,0.033,0.079,0.066,0.129,0.106	Mapre3	RI
MSTRG.3805	7.23552e-05	-0.215	0.258,0.521,0.686,0.571,0.574,0.484	0.346,0.248,0.275,0.183,0.413,0.337	NA	RI
MSTRG.3805	9.948e-13	-0.136	0.049,0.226,0.309,0.258,0.257,0.223	0.078,0.082,0.065,0.065,0.076,0.138	NA	RI
MSTRG.1474	2.63206e-08	-0.198	0.044,0.404,0.366,0.397,0.337,0.244	0.083,0.082,0.095,0.052,0.152,0.138	NA	RI
MSTRG.1474	6.14315e-12	-0.21	0.042,0.285,0.258,0.337,0.286,0.456	0.088,0.028,0.038,0.047,0.082,0.12	NA	RI
MSTRG.23434	0.000441647	-0.172	0.568,0.754,0.77,0.606,0.758,0.589	0.528,0.587,0.43,0.556,0.367,0.544	Taok2	RI
MSTRG.14117	0.000522731	-0.112	0.116,0.24,0.311,0.307,0.229,0.227	0.083,0.131,0.06,0.093,0.078,0.312	Nat10	RI
ENSMUSG00000032322	1.59959e-08	-0.216	0.0,0.198,0.542,0.191,0.228,0.228	0.0,0.0,0.0,0.0,0.0,0.09	Pstpip1	RI
MSTRG.23668	5.05484e-06	-0.102	0.016,0.223,0.262,0.171,0.165,0.238	0.08,0.032,0.053,0.021,0.042,0.233	Lrrc56	RI
MSTRG.23655	1.07261e-05	-0.234	0.467,0.849,0.868,0.771,0.732,0.796	0.434,0.417,0.459,0.591,0.475,0.705	NA	RI
MSTRG.23655	1.04604e-07	-0.141	0.753,0.985,0.968,0.931,0.938,0.825	0.762,0.659,0.729,0.876,0.633,0.898	NA	RI
MSTRG.23655	4.18616e-13	-0.137	0.904,0.987,0.986,0.955,0.925,0.93	0.718,0.718,0.827,0.798,0.865,0.941	NA	RI
MSTRG.23655	1.92698e-08	-0.137	0.867,0.858,0.879,0.9,0.885,0.965	0.714,0.83,0.616,0.749,0.781,0.84	NA	RI
MSTRG.23655	3.17541e-12	-0.136	0.792,0.949,0.95,0.961,0.935,0.937	0.754,0.696,0.803,0.751,0.823,0.88	NA	RI
MSTRG.9621	0.000690892	-0.168	0.033,0.616,0.277,0.262,0.12,0.221	0.0,0.118,0.056,0.145,0.138,0.067	Trmt2a	RI
MSTRG.9621	1.42846e-05	-0.113	0.038,0.256,0.29,0.187,0.159,0.224	0.032,0.077,0.059,0.065,0.144,0.102	Trmt2a	RI
MSTRG.20837	1.99144e-08	-0.188	0.112,0.372,0.107,0.384,0.267,0.346	0.087,0.032,0.054,0.043,0.13,0.115	Thnsl2	RI
MSTRG.4829	3.4708e-05	-0.154	0.045,0.343,0.332,0.267,0.324,0.318	0.105,0.213,0.017,0.132,0.083,0.158	NA	RI
MSTRG.4829	3.11615e-08	-0.239	0.062,0.481,0.431,0.433,0.469,0.354	0.068,0.107,0.076,0.072,0.211,0.263	NA	RI
MSTRG.24356	3.37705e-06	-0.232	0.929,0.938,0.919,0.94,0.896,0.827	0.457,0.827,0.739,0.567,0.601,0.863	Nr2f6	RI
MSTRG.16137	1.0197e-05	-0.282	0.778,0.863,1.0,0.927,1.0,0.956	0.637,1.0,0.26,0.678,0.334,0.925	NA	RI
MSTRG.21333	2.55117e-07	-0.118	0.046,0.083,0.281,0.231,0.315,0.228	0.082,0.042,0.044,0.154,0.026,0.131	NA	RI
MSTRG.21333	2.03604e-06	-0.161	1.0,1.0,1.0,1.0,0.82,1.0	0.897,0.747,0.651,1.0,0.699,0.861	NA	RI
MSTRG.12010	3.457e-05	-0.223	0.903,0.883,1.0,0.947,0.649,1.0	0.694,0.579,0.55,0.823,0.743,0.656	Sec11c	RI
MSTRG.23404	4.28504e-05	-0.164	0.111,0.321,0.29,0.45,0.359,0.184	0.131,0.086,0.03,0.26,0.179,0.047	Rabep2	RI
MSTRG.19833	0.000104019	-0.105	1.0,1.0,1.0,0.945,0.98,0.953	0.797,1.0,1.0,1.0,0.672,0.781	NA	RI
MSTRG.582	6.02389e-09	-0.171	0.076,0.419,0.304,0.358,0.206,0.242	0.186,0.054,0.126,0.021,0.043,0.152	Rnf25	RI
MSTRG.10889	5.68945e-06	-0.119	0.011,0.117,0.112,0.171,0.089,0.413	0.017,0.025,0.019,0.0,0.055,0.082	NA	RI
MSTRG.16573	0.000517615	-0.32	0.854,0.484,0.762,0.87,0.733,0.75	0.178,0.175,0.459,0.552,0.4,0.771	NA	RI
MSTRG.25990	0.000148969	-0.373	0.253,1.0,0.773,0.803,0.701,0.911	0.282,0.18,0.468,0.515,0.154,0.603	NA	RI
MSTRG.25990	0.000203468	-0.276	0.269,0.553,0.655,0.686,0.645,0.545	0.131,0.137,0.345,0.446,0.174,0.463	NA	RI
MSTRG.11737	0.000996106	-0.162	0.268,0.46,0.529,0.522,0.432,0.367	0.212,0.296,0.282,0.048,0.439,0.328	NA	RI
MSTRG.11737	0.000717564	-0.211	0.389,0.769,0.608,0.603,0.548,0.556	0.301,0.573,0.317,0.199,0.322,0.497	NA	RI
MSTRG.11737	0.000430777	-0.244	0.325,0.592,0.486,0.682,0.505,0.268	0.056,0.123,0.257,0.229,0.381,0.346	NA	RI
MSTRG.6525	4.46879e-08	0.302	0.337,0.447,0.79,0.824,0.791,1.0	1.0,1.0,1.0,1.0,1.0,1.0	NA	RI
MSTRG.13379	0.000528988	-0.137	0.323,0.377,0.336,0.417,0.283,0.285	0.163,0.209,0.2,0.27,0.111,0.248	NA	RI
MSTRG.2527	2.76069e-10	-0.164	0.142,0.264,0.245,0.285,0.238,0.333	0.144,0.108,0.107,0.029,0.06,0.075	Izumo4	RI
MSTRG.2527	5.77793e-11	-0.207	0.151,0.417,0.27,0.316,0.305,0.346	0.039,0.08,0.129,0.132,0.045,0.135	Izumo4	RI
MSTRG.7972	1.02217e-06	-0.195	0.862,1.0,1.0,1.0,0.868,1.0	0.681,1.0,0.662,1.0,0.587,0.632	Tinf2	RI
MSTRG.25810	0	-0.104	0.078,0.193,0.177,0.16,0.191,0.126	0.026,0.048,0.052,0.068,0.035,0.07	Man2c1	RI
MSTRG.15714	3.17377e-13	-0.122	0.077,0.172,0.212,0.228,0.182,0.211	0.122,0.033,0.04,0.044,0.043,0.071	Slc50a1	RI
MSTRG.15714	7.88812e-05	-0.232	0.674,0.887,1.0,1.0,0.861,1.0	0.674,1.0,0.542,0.816,0.509,0.49	Slc50a1	RI
MSTRG.4831	4.11658e-07	-0.273	0.291,0.489,0.442,0.631,0.39,0.406	0.014,0.345,0.182,0.02,0.156,0.291	NA	RI
MSTRG.10770	8.46589e-05	-0.328	0.428,0.656,0.81,0.644,0.558,0.703	0.473,0.024,0.252,0.255,0.242,0.583	NA	RI
MSTRG.22265	4.12755e-07	-0.173	0.165,0.262,0.165,0.151,0.173,0.48	0.0,0.257,0.081,0.0,0.019,0.0	NA	RI
MSTRG.8799	3.91661e-08	-0.155	0.136,0.256,0.084,0.209,0.365,0.05	0.0,0.0,0.0,0.071,0.05,0.05	Dennd3	RI
MSTRG.9150	8.59601e-05	-0.197	0.098,0.402,0.269,0.154,0.496,0.359	0.06,0.022,0.036,0.0,0.327,0.154	Dennd6b	RI
MSTRG.12770	1.61736e-12	-0.131	0.048,0.251,0.279,0.226,0.247,0.163	0.05,0.009,0.038,0.037,0.16,0.136	NA	RI
MSTRG.20077	5.32201e-05	-0.151	0.126,0.148,0.657,0.166,0.15,0.287	0.031,0.034,0.031,0.011,0.25,0.268	Cpsf4	RI
MSTRG.6156	0.000253706	-0.207	0.769,1.0,0.942,1.0,1.0,1.0	0.627,1.0,0.4,1.0,0.445,1.0	NA	RI
MSTRG.6156	0	-0.202	0.063,0.227,0.272,0.196,0.417,0.252	0.029,0.021,0.012,0.047,0.013,0.091	NA	RI
MSTRG.9158	8.46719e-08	-0.353	0.379,0.715,0.697,0.646,0.714,0.452	0.164,0.158,0.318,0.098,0.316,0.432	NA	RI
MSTRG.12477	1.3099e-06	-0.107	0.0,0.046,0.055,0.328,0.166,0.168	0.0,0.063,0.0,0.0,0.06,0.0	NA	RI
MSTRG.24783	2.07715e-09	-0.165	0.016,0.338,0.302,0.319,0.209,0.223	0.009,0.012,0.104,0.118,0.031,0.146	NA	RI
MSTRG.19900	5.77292e-05	-0.285	0.0,0.242,0.362,0.633,0.32,0.715	0.102,0.096,0.042,0.146,0.096,0.082	NA	RI
MSTRG.19333	4.14806e-09	-0.134	0.077,0.253,0.132,0.055,0.112,0.247	0.0,0.0,0.014,0.0,0.057,0.0	Gtpbp6	RI
MSTRG.2534	4.9696e-10	-0.122	0.05,0.241,0.282,0.202,0.203,0.042	0.032,0.041,0.031,0.057,0.035,0.092	Lsm7	RI
MSTRG.17908	4.48366e-08	-0.227	0.092,0.285,0.379,0.442,0.412,0.214	0.08,0.021,0.0,0.08,0.122,0.16	NA	RI
MSTRG.15101	0	-0.108	0.028,0.177,0.177,0.185,0.21,0.166	0.021,0.015,0.024,0.06,0.095,0.08	Arfrp1	RI
MSTRG.22076	4.41396e-06	-0.211	0.272,0.565,0.563,0.565,0.415,0.465	0.25,0.227,0.256,0.312,0.161,0.37	NA	RI
MSTRG.22470	3.22402e-07	-0.265	0.128,0.615,0.471,0.346,0.433,0.429	0.108,0.051,0.072,0.103,0.232,0.266	Rpl13a	RI
MSTRG.22470	7.74019e-08	-0.161	0.102,0.26,0.367,0.191,0.35,0.215	0.053,0.031,0.042,0.047,0.0,0.347	Rpl13a	RI
MSTRG.24308	4.75077e-13	-0.153	0.032,0.286,0.289,0.287,0.254,0.224	0.027,0.048,0.042,0.051,0.095,0.191	Slc25a42	RI
MSTRG.9320	9.24996e-07	-0.229	0.434,0.708,0.72,0.722,0.686,0.696	0.401,0.328,0.415,0.36,0.494,0.592	NA	RI
MSTRG.22430	1.65138e-07	-0.259	0.696,1.0,1.0,1.0,1.0,1.0	0.278,0.814,0.433,0.615,1.0,1.0	Fam71e1	RI
MSTRG.615	1.69468e-06	-0.167	0.149,0.0,0.467,0.277,0.054,0.128	0.0,0.055,0.0,0.021,0.0,0.0	Stk11ip	RI
MSTRG.15919	0.000520019	-0.106	0.124,0.29,0.388,0.225,0.218,0.136	0.038,0.087,0.222,0.095,0.147,0.158	Pias3	RI
MSTRG.13375	2.97606e-06	-0.151	0.0,0.326,0.356,0.069,0.0,0.158	0.0,0.0,0.0,0.0,0.0,0.0	Snapc4	RI
MSTRG.13328	3.70296e-11	-0.194	0.131,0.342,0.273,0.147,0.256,0.194	0.0,0.0,0.0,0.131,0.0,0.05	NA	RI
MSTRG.13328	8.07852e-06	0.206	0.445,1.0,1.0,0.828,0.768,0.507	1.0,1.0,0.783,1.0,1.0,1.0	NA	RI
MSTRG.13328	0.000670431	0.144	0.597,0.56,1.0,0.871,0.917,0.507	1.0,0.856,1.0,1.0,0.459,1.0	NA	RI
MSTRG.2977	3.07632e-14	-0.301	0.501,0.385,0.239,0.455,0.295,0.395	0.0,0.018,0.084,0.077,0.013,0.273	Slc26a10	RI
MSTRG.12924	4.17623e-06	-0.442	1.0,0.637,0.601,0.637,1.0,1.0	0.201,0.58,0.364,0.601,0.143,0.334	Cuedc2	RI
MSTRG.24338	4.40023e-06	-0.123	0.0,0.0,0.411,0.161,0.0,0.169	0.0,0.0,0.0,0.0,0.0,0.0	Arrdc2	RI
MSTRG.3496	3.31505e-08	-0.216	0.775,0.85,0.857,0.898,0.835,0.834	0.573,0.491,0.578,0.555,0.785,0.772	NA	RI
MSTRG.21104	1.13252e-12	-0.15	0.287,0.258,0.292,0.267,0.247,0.258	0.082,0.059,0.086,0.081,0.215,0.189	Iqsec1	RI
MSTRG.21104	3.11134e-09	-0.177	0.144,0.305,0.403,0.332,0.352,0.196	0.121,0.058,0.084,0.095,0.142,0.171	Iqsec1	RI
MSTRG.3798	1.34269e-10	-0.136	0.09,0.274,0.268,0.351,0.257,0.268	0.076,0.097,0.121,0.046,0.132,0.223	NA	RI
MSTRG.12825	1.08818e-12	-0.121	0.06,0.121,0.221,0.265,0.227,0.235	0.098,0.021,0.038,0.029,0.121,0.098	Mms19	RI
MSTRG.5581	8.99532e-10	-0.102	0.025,0.14,0.176,0.266,0.162,0.233	0.067,0.013,0.078,0.078,0.038,0.118	Rbm25	RI
MSTRG.20136	2.52383e-05	-0.119	0.039,0.216,0.156,0.351,0.257,0.266	0.048,0.044,0.094,0.08,0.165,0.141	Hmgb1	RI
MSTRG.1486	3.72825e-13	-0.171	0.047,0.236,0.298,0.353,0.319,0.261	0.062,0.046,0.093,0.079,0.072,0.135	Ppox	RI
MSTRG.1486	1.23489e-06	-0.249	0.235,0.438,0.497,0.501,0.571,0.65	0.137,0.189,0.291,0.195,0.231,0.354	Ppox	RI
MSTRG.19829	0.000517549	0.261	0.428,1.0,0.589,1.0,0.8,0.619	1.0,1.0,1.0,1.0,1.0,1.0	Bud23	RI
MSTRG.208	0.000932915	-0.302	0.284,0.755,0.728,0.539,0.67,0.379	0.389,0.245,0.256,0.163,0.224,0.268	Cox5b	RI
MSTRG.9533	7.76398e-05	-0.12	0.125,0.408,0.324,0.204,0.3,0.219	0.072,0.2,0.139,0.087,0.168,0.194	NA	RI
MSTRG.16531	4.13701e-09	-0.108	0.023,0.302,0.243,0.15,0.19,0.156	0.011,0.028,0.042,0.051,0.138,0.146	Fubp1	RI
MSTRG.13511	2.0802e-11	-0.138	0.058,0.191,0.317,0.247,0.246,0.265	0.03,0.058,0.123,0.066,0.099,0.123	Ciz1	RI
MSTRG.8346	6.72989e-08	-0.366	0.532,0.933,1.0,0.887,1.0,1.0	0.763,0.362,0.46,0.362,0.312,0.897	NA	RI
MSTRG.8346	3.40926e-06	-0.191	0.132,0.498,0.373,0.387,0.355,0.258	0.191,0.069,0.078,0.105,0.09,0.322	NA	RI
MSTRG.7375	8.46422e-09	-0.129	0.024,0.31,0.266,0.188,0.274,0.132	0.039,0.053,0.041,0.116,0.052,0.117	NA	RI
MSTRG.21084	5.29939e-12	-0.214	0.135,0.484,0.333,0.224,0.399,0.349	0.057,0.147,0.057,0.06,0.093,0.225	NA	RI
MSTRG.12233	3.10151e-07	-0.127	0.0,0.259,0.299,0.186,0.185,0.18	0.047,0.0,0.035,0.056,0.133,0.077	Ssh3	RI
MSTRG.6242	0.000154876	-0.114	0.894,0.938,0.838,0.907,0.932,0.86	0.67,0.88,0.805,0.74,0.765,0.826	NA	RI
MSTRG.22241	3.84285e-06	-0.103	0.225,0.265,0.319,0.319,0.298,0.369	0.188,0.222,0.2,0.158,0.151,0.256	Alkbh6	RI
MSTRG.11441	1.79253e-08	0.236	1.0,0.698,1.0,0.489,0.599,0.8	1.0,1.0,1.0,1.0,1.0,1.0	Mcfd2	RI
MSTRG.14289	0.000997358	-0.14	1.0,0.871,1.0,1.0,0.889,1.0	1.0,0.485,1.0,1.0,0.504,0.933	NA	RI
MSTRG.8904	0.000147666	-0.121	0.171,0.242,0.344,0.252,0.406,0.219	0.095,0.052,0.226,0.066,0.289,0.18	NA	RI
MSTRG.21998	4.69049e-06	-0.161	0.075,0.235,0.285,0.342,0.467,0.207	0.113,0.104,0.115,0.027,0.153,0.131	Clasrp	RI
MSTRG.26217	1.17155e-07	-0.213	0.073,0.121,0.064,0.355,0.216,0.452	0.0,0.0,0.0,0.0,0.0,0.0	NA	RI
MSTRG.21970	8.37139e-06	-0.214	0.366,0.388,0.416,0.209,0.473,0.256	0.086,0.148,0.166,0.166,0.029,0.226	NA	RI
MSTRG.24354	5.06107e-05	-0.146	0.359,0.449,0.381,0.424,0.286,0.513	0.195,0.22,0.281,0.258,0.257,0.324	Use1	RI
MSTRG.23662	1.41559e-06	-0.139	0.0,0.122,0.296,0.252,0.089,0.078	0.0,0.0,0.0,0.0,0.0,0.0	Ano9	RI
MSTRG.4230	6.83021e-07	-0.209	0.0,0.477,0.422,0.072,0.074,0.372	0.0,0.0,0.094,0.0,0.0,0.068	Mks1	RI
MSTRG.3509	0.000190178	-0.23	0.581,0.835,0.716,0.73,0.698,0.591	0.537,0.313,0.289,0.481,0.463,0.687	NA	RI
MSTRG.9260	7.11318e-05	-0.272	0.083,0.418,0.29,0.405,0.312,0.705	0.132,0.046,0.07,0.096,0.0,0.236	Rhebl1	RI
MSTRG.17056	1.16957e-12	-0.108	0.018,0.304,0.107,0.139,0.189,0.144	0.028,0.03,0.043,0.016,0.042,0.093	Slc31a2	RI
MSTRG.25312	3.03993e-05	-0.22	0.07,0.5,0.443,0.237,0.54,0.354	0.12,0.051,0.07,0.224,0.068,0.292	Vstm5	RI
MSTRG.9714	0	-0.192	0.058,0.285,0.273,0.348,0.304,0.367	0.026,0.058,0.066,0.123,0.036,0.177	NA	RI
MSTRG.12295	0.000108914	-0.157	0.09,0.207,0.274,0.347,0.199,0.485	0.019,0.186,0.042,0.071,0.149,0.192	Mus81	RI
MSTRG.8967	0.000614966	-0.22	0.094,0.417,0.416,0.608,0.456,0.515	0.115,0.121,0.305,0.063,0.21,0.375	NA	RI
MSTRG.9378	0.000151074	-0.115	0.108,0.036,0.139,0.326,0.244,0.139	0.025,0.0,0.101,0.017,0.108,0.051	NA	RI
MSTRG.3881	9.86788e-07	-0.372	1.0,1.0,1.0,1.0,1.0,1.0	1.0,0.0,1.0,1.0,0.287,0.484	NA	RI
MSTRG.16876	0.00035778	-0.254	0.274,0.512,0.257,0.415,0.506,0.46	0.068,0.269,0.321,0.136,0.0,0.106	Gba2	RI
MSTRG.19930	0.000181617	-0.138	0.0,0.051,0.342,0.257,0.185,0.387	0.0,0.0,0.129,0.102,0.0,0.165	Ap4m1	RI
MSTRG.4770	3.14313e-06	-0.164	0.153,0.403,0.384,0.496,0.318,0.377	0.136,0.121,0.151,0.149,0.276,0.312	NA	RI
MSTRG.4770	8.10193e-09	-0.136	0.82,0.942,0.905,0.9,0.911,0.878	0.634,0.81,0.724,0.705,0.829,0.836	NA	RI
MSTRG.7400	1.00757e-10	-0.15	0.011,0.272,0.171,0.224,0.33,0.193	0.027,0.012,0.019,0.072,0.1,0.074	Nudt13	RI
MSTRG.3841	1.97592e-05	-0.309	0.217,0.765,0.689,0.721,0.656,0.588	0.217,0.479,0.246,0.199,0.236,0.407	Ybx2	RI
MSTRG.3841	0.000420143	-0.223	0.248,0.541,0.625,0.674,0.453,0.508	0.334,0.192,0.18,0.318,0.197,0.489	Ybx2	RI
MSTRG.22253	1.71894e-05	-0.105	0.07,0.249,0.225,0.302,0.33,0.123	0.096,0.106,0.144,0.075,0.075,0.175	NA	RI
MSTRG.10553	0.000287757	-0.14	0.069,0.459,0.319,0.324,0.296,0.24	0.065,0.061,0.127,0.152,0.196,0.266	Zfp598	RI
MSTRG.20876	7.54653e-05	-0.117	0.156,0.36,0.414,0.384,0.331,0.351	0.15,0.152,0.267,0.184,0.259,0.285	Mat2a	RI
MSTRG.23499	8.07742e-12	-0.126	0.043,0.216,0.253,0.306,0.255,0.248	0.072,0.062,0.087,0.034,0.11,0.197	Fus	RI
MSTRG.23499	3.1521e-06	-0.201	0.034,0.308,0.409,0.481,0.353,0.383	0.093,0.083,0.072,0.104,0.219,0.193	Fus	RI
MSTRG.18591	0.000881658	-0.119	0.042,0.246,0.271,0.364,0.28,0.238	0.151,0.037,0.108,0.148,0.08,0.204	NA	RI
MSTRG.2535	0.000299372	0.164	0.556,0.817,0.63,0.845,0.625,0.563	0.874,1.0,1.0,0.458,1.0,0.687	NA	RI
MSTRG.26499	1.88503e-10	-0.135	0.165,0.254,0.299,0.362,0.354,0.269	0.142,0.162,0.138,0.095,0.212,0.142	Dalrd3	RI
MSTRG.15510	1.83011e-06	-0.216	0.24,0.346,0.484,0.557,0.486,0.476	0.165,0.217,0.228,0.102,0.233,0.346	NA	RI
MSTRG.4899	0.000147666	-0.238	0.133,0.608,0.439,0.352,0.479,0.445	0.06,0.113,0.179,0.065,0.229,0.384	Hexdc	RI
MSTRG.20004	0.00010386	0.131	1.0,0.754,0.608,0.861,1.0,0.648	0.656,1.0,1.0,1.0,1.0,1.0	NA	RI
MSTRG.23489	6.21246e-06	-0.168	0.089,0.466,0.31,0.351,0.283,0.233	0.075,0.085,0.11,0.231,0.057,0.166	Stx4a	RI
MSTRG.19822	0.00076876	-0.151	0.935,0.785,0.722,0.914,0.77,0.956	0.687,0.678,0.671,0.82,0.677,0.643	Mettl27	RI
MSTRG.15099	8.15343e-09	-0.196	0.0,0.222,0.092,0.34,0.334,0.392	0.0,0.048,0.0,0.0,0.0,0.155	Rtel1	RI
MSTRG.15099	0.000897467	-0.287	1.0,1.0,0.655,1.0,0.765,0.792	0.075,1.0,1.0,0.14,0.272,1.0	Rtel1	RI
MSTRG.3640	0.000510628	-0.233	0.401,0.534,0.427,0.55,0.729,0.373	0.225,0.189,0.257,0.484,0.249,0.21	Guk1	RI
MSTRG.27508	0.000190016	-0.168	0.592,0.808,0.853,0.905,0.871,0.812	0.472,0.538,0.712,0.825,0.614,0.673	NA	RI
MSTRG.27508	0.00070464	-0.186	0.509,0.737,0.761,0.821,0.877,0.728	0.446,0.375,0.532,0.752,0.617,0.594	NA	RI
ENSMUSG00000025375	0.000145463	-0.416	0.264,1.0,0.628,0.572,0.334,0.642	0.177,0.067,0.0,0.196,0.0,0.501	Aatk	RI
MSTRG.10550	1.6534e-08	-0.453	1.0,0.443,0.619,0.584,0.45,0.38	0.132,0.0,0.185,0.037,0.185,0.218	NA	RI
MSTRG.14616	2.94356e-05	-0.202	0.078,0.241,0.474,0.275,0.586,0.33	0.085,0.025,0.073,0.221,0.188,0.178	Nsfl1c	RI
MSTRG.13311	1.31174e-05	-0.206	0.086,0.314,0.535,0.282,0.351,0.265	0.029,0.0,0.0,0.02,0.351,0.197	NA	RI
MSTRG.23408	8.7703e-06	-0.132	0.919,0.88,0.928,0.911,0.948,0.841	0.666,0.854,0.777,0.771,0.802,0.763	NA	RI
MSTRG.10812	5.29839e-08	-0.143	0.053,0.377,0.216,0.213,0.207,0.255	0.056,0.04,0.141,0.114,0.068,0.047	NA	RI
MSTRG.13843	4.57658e-08	-0.216	0.126,0.353,0.47,0.404,0.373,0.271	0.098,0.039,0.069,0.105,0.1,0.289	Itga6	RI
MSTRG.20440	1.77403e-06	-0.178	1.0,1.0,1.0,1.0,1.0,0.825	0.549,1.0,0.745,0.666,0.929,0.869	Luc7l2	RI
MSTRG.11166	4.57074e-05	-0.184	0.099,0.412,0.468,0.387,0.315,0.35	0.179,0.193,0.124,0.198,0.077,0.157	NA	RI
MSTRG.5934	5.88447e-07	-0.205	1.0,1.0,1.0,1.0,0.82,1.0	0.691,1.0,0.738,0.574,0.815,0.772	NA	RI
MSTRG.10151	1.14328e-07	-0.185	0.137,0.323,0.367,0.155,0.357,0.336	0.019,0.0,0.0,0.0,0.417,0.129	Scaf4	RI
MSTRG.8324	7.77646e-06	-0.113	0.054,0.183,0.346,0.166,0.149,0.282	0.022,0.051,0.036,0.221,0.046,0.125	NA	RI
MSTRG.10179	0.000308302	-0.174	0.535,0.654,0.634,0.66,0.7,0.695	0.604,0.415,0.374,0.4,0.454,0.587	Son	RI
MSTRG.18123	7.23392e-09	-0.117	0.072,0.177,0.211,0.313,0.241,0.227	0.083,0.064,0.101,0.097,0.07,0.125	Smim1	RI
MSTRG.3860	1.37489e-07	-0.164	0.139,0.217,0.418,0.3,0.253,0.333	0.015,0.256,0.079,0.071,0.052,0.2	NA	RI
MSTRG.4612	5.81034e-05	-0.152	0.189,0.357,0.457,0.539,0.338,0.392	0.173,0.14,0.239,0.197,0.283,0.33	NA	RI
MSTRG.6471	0	-0.101	0.049,0.186,0.235,0.163,0.163,0.135	0.039,0.048,0.031,0.036,0.052,0.117	Snrnp48	RI
MSTRG.23810	2.72919e-10	-0.195	0.059,0.181,0.6,0.216,0.105,0.165	0.0,0.078,0.012,0.033,0.019,0.014	Cers4	RI
MSTRG.4722	4.78337e-07	-0.219	0.29,0.417,0.597,0.422,0.228,0.418	0.182,0.111,0.205,0.169,0.091,0.301	NA	RI
MSTRG.4722	0.000870811	-0.161	0.219,0.409,0.589,0.365,0.364,0.395	0.199,0.186,0.299,0.148,0.268,0.277	NA	RI
ENSMUSG00000117870	5.58104e-09	-0.567	0.0,1.0,0.286,1.0,0.55,0.609	0.043,0.0,0.0,0.0,0.0,0.0	Gm41792	RI
MSTRG.18205	4.66326e-06	-0.103	0.18,0.222,0.296,0.228,0.242,0.184	0.109,0.061,0.07,0.129,0.211,0.152	NA	RI
MSTRG.6876	0.000569782	-0.278	0.608,1.0,1.0,1.0,1.0,1.0	1.0,1.0,0.645,0.477,0.097,0.724	Fastkd3	RI
MSTRG.20600	0	-0.136	0.017,0.327,0.223,0.208,0.214,0.143	0.041,0.022,0.02,0.031,0.035,0.167	NA	RI
MSTRG.20600	7.4585e-06	-0.386	1.0,0.943,0.81,0.864,1.0,1.0	0.506,0.152,0.681,1.0,0.176,0.785	NA	RI
MSTRG.10752	0.000530846	-0.154	0.08,0.35,0.452,0.433,0.362,0.25	0.122,0.228,0.184,0.083,0.203,0.181	Gm15318	RI
MSTRG.6428	0.000528892	0.121	0.846,0.666,0.837,0.643,0.706,0.773	0.929,0.873,0.831,0.914,0.917,0.733	Prpf4b	RI
MSTRG.4313	4.3551e-07	-0.281	0.303,0.353,0.404,0.672,0.441,0.549	0.148,0.056,0.199,0.1,0.069,0.465	NA	RI
MSTRG.916	5.27584e-07	0.109	0.898,0.888,0.778,1.0,0.795,0.954	1.0,1.0,1.0,1.0,1.0,0.968	Relch	SE
MSTRG.3700	0	-0.114	0.053,0.232,0.26,0.243,0.217,0.213	0.072,0.04,0.08,0.059,0.122,0.163	NA	SE
MSTRG.3700	0	-0.111	0.048,0.226,0.255,0.239,0.215,0.208	0.07,0.038,0.08,0.059,0.118,0.159	NA	SE
MSTRG.3700	1.33191e-11	-0.121	0.056,0.252,0.285,0.254,0.239,0.237	0.079,0.044,0.091,0.064,0.142,0.177	NA	SE
MSTRG.3700	1.17452e-10	-0.125	0.064,0.267,0.299,0.266,0.252,0.249	0.088,0.048,0.098,0.069,0.154,0.188	NA	SE
MSTRG.3700	1.91452e-10	-0.121	0.055,0.255,0.291,0.259,0.247,0.241	0.083,0.046,0.097,0.068,0.146,0.18	NA	SE
MSTRG.2161	0.000102114	0.16	1.0,0.704,0.585,1.0,0.556,0.834	0.898,1.0,0.738,1.0,1.0,1.0	Hace1	SE
MSTRG.17403	1.51662e-06	-0.2	0.089,0.284,0.417,0.356,0.232,0.395	0.131,0.058,0.048,0.137,0.013,0.184	Foxd2os	SE
MSTRG.4096	0.000167157	0.119	1.0,0.531,0.87,0.707,0.955,1.0	1.0,1.0,0.873,1.0,1.0,0.903	Zfp207	SE
MSTRG.27328	0.000607426	-0.118	1.0,1.0,1.0,0.525,1.0,1.0	1.0,0.669,0.595,1.0,1.0,0.551	2810403D21Rik	SE
MSTRG.3871	2.87431e-05	0.112	0.742,0.805,0.882,0.912,0.822,0.704	0.861,0.934,0.946,0.908,0.934,0.957	NA	SE
MSTRG.16864	0.000348249	0.102	0.628,1.0,0.931,0.946,0.886,1.0	1.0,1.0,1.0,1.0,1.0,1.0	Rusc2	SE
MSTRG.19160	0.000283309	0.16	0.888,1.0,0.652,0.518,0.774,0.884	1.0,1.0,0.853,1.0,1.0,0.821	NA	SE
MSTRG.21748	0.000117093	0.208	1.0,0.557,0.681,0.466,0.704,0.852	1.0,1.0,1.0,0.803,1.0,0.704	NA	SE
MSTRG.13485	1.38206e-05	0.376	0.567,0.682,0.518,0.518,0.472,0.617	1.0,1.0,1.0,1.0,1.0,0.632	Hmcn2	SE
MSTRG.2580	0.000522224	0.107	1.0,0.945,0.623,0.916,1.0,0.659	1.0,0.785,1.0,1.0,1.0,1.0	Ankrd24	SE
MSTRG.18674	0.000936341	0.145	0.739,0.686,0.847,0.946,1.0,0.802	1.0,1.0,1.0,0.89,1.0,1.0	NA	SE
MSTRG.17239	0.000117093	0.123	0.81,0.937,0.952,0.69,0.903,0.924	1.0,1.0,1.0,1.0,1.0,0.957	Patj	SE
MSTRG.11563	0.000117815	0.175	0.913,0.539,0.854,0.661,0.732,1.0	1.0,1.0,1.0,0.917,1.0,0.832	Ankrd29	SE
MSTRG.3307	6.36423e-05	0.104	0.868,0.82,0.891,0.831,0.807,1.0	1.0,1.0,0.841,1.0,1.0,1.0	Fancl	SE
MSTRG.14188	1.82511e-11	0.154	0.243,0.146,0.157,0.182,0.127,0.199	0.341,0.428,0.316,0.315,0.331,0.246	NA	SE
MSTRG.9279	7.52523e-06	0.553	0.171,0.184,0.076,0.407,0.292,0.508	1.0,0.591,1.0,0.623,1.0,0.743	NA	SE
MSTRG.9279	3.67914e-05	0.498	0.284,0.201,0.073,0.398,0.284,0.664	1.0,0.543,1.0,0.613,1.0,0.735	NA	SE
MSTRG.9279	0.000160311	0.216	0.716,0.589,0.622,0.816,0.525,0.777	1.0,0.612,1.0,0.843,1.0,0.883	NA	SE
MSTRG.9279	6.26876e-06	0.143	1.0,0.83,0.635,0.818,0.723,0.869	0.956,0.833,0.941,1.0,1.0,1.0	NA	SE
MSTRG.15648	0.000111263	0.203	1.0,0.623,0.459,0.737,0.641,0.859	1.0,1.0,1.0,0.781,1.0,0.753	NA	SE
MSTRG.13926	0.000201556	0.206	0.625,0.772,0.847,0.69,0.8,0.765	1.0,1.0,1.0,0.732,1.0,1.0	Osbpl6	SE
MSTRG.20452	0.000342214	-0.119	0.19,0.086,0.163,0.113,0.196,0.158	0.1,0.0,0.0,0.0,0.042,0.051	NA	SE
MSTRG.20336	0.00022355	0.318	0.526,1.0,0.581,0.217,0.596,0.624	0.66,1.0,1.0,0.795,1.0,1.0	Kcp	SE
MSTRG.27491	7.48328e-05	0.344	0.591,0.372,0.624,0.387,0.372,0.542	1.0,0.47,1.0,0.91,0.837,0.738	Iqsec2	SE
MSTRG.15771	0.000140349	-0.477	1.0,0.249,1.0,0.779,1.0,1.0	0.306,0.306,0.638,0.128,0.099,0.688	S100a16	SE
MSTRG.3385	3.87615e-07	0.285	0.817,0.472,0.782,0.686,0.472,1.0	1.0,0.937,1.0,1.0,1.0,1.0	4930469K13Rik	SE
MSTRG.9202	0.000216526	0.113	1.0,0.935,0.833,0.734,0.743,0.917	1.0,1.0,1.0,1.0,1.0,0.838	Ano6	SE
MSTRG.4650	4.29078e-05	-0.137	1.0,1.0,0.916,1.0,1.0,1.0	1.0,0.778,0.596,0.722,1.0,1.0	Amz2	SE
MSTRG.26747	2.72426e-07	-0.113	1.0,0.948,0.994,0.956,0.986,0.987	0.842,0.849,0.785,0.883,0.881,0.954	NA	SE
MSTRG.20708	0.000137308	-0.112	1.0,0.79,1.0,1.0,0.883,1.0	0.64,1.0,0.807,0.556,1.0,1.0	Abcg2	SE
MSTRG.14927	0.000336979	-0.34	0.0,0.424,0.71,0.71,0.38,0.0	0.0,0.0,0.0,0.0,0.182,0.0	NA	SE
MSTRG.19632	0.000568003	-0.265	0.143,0.688,0.436,0.62,0.317,0.404	0.288,0.107,0.155,0.219,0.087,0.165	Gm15860	SE
MSTRG.17635	5.83036e-05	0.154	1.0,0.713,0.765,0.897,0.578,0.784	0.923,1.0,0.96,1.0,0.954,0.827	NA	SE
MSTRG.13111	0.000232697	-0.429	1.0,0.776,0.869,1.0,0.898,0.794	0.237,0.29,0.551,0.279,0.587,0.817	Sec61a2	SE
MSTRG.3043	0.000445883	-0.168	1.0,1.0,0.642,1.0,1.0,0.782	0.385,0.843,0.549,0.763,0.878,1.0	NA	SE
MSTRG.17690	4.93418e-05	-0.181	0.921,1.0,1.0,1.0,1.0,1.0	0.569,0.475,1.0,1.0,0.792,1.0	NA	SE
MSTRG.23956	0.000110045	0.106	1.0,0.766,0.884,0.895,0.97,0.851	1.0,1.0,1.0,1.0,1.0,1.0	Kat6a	SE
MSTRG.25177	0.000369396	-0.14	0.267,0.49,0.44,0.439,0.447,0.421	0.307,0.199,0.191,0.277,0.318,0.372	NA	SE
MSTRG.25177	0.000134113	0.137	0.514,0.533,0.416,0.383,0.402,0.472	0.56,0.599,0.608,0.612,0.625,0.537	NA	SE
MSTRG.5425	0.000203788	0.27	0.701,0.725,0.423,1.0,0.638,0.37	0.931,1.0,0.824,1.0,1.0,0.725	NA	SE
MSTRG.21744	3.68241e-05	0.21	0.812,1.0,0.889,0.473,0.791,0.651	0.877,1.0,1.0,1.0,1.0,1.0	Caprin2	SE
MSTRG.22192	0.000195293	0.528	0.0,0.0,0.428,0.0,0.31,0.0	0.199,1.0,0.111,1.0,0.599,1.0	Sirt2	SE
MSTRG.8035	6.21234e-06	0.198	1.0,0.687,0.76,0.806,1.0,0.489	1.0,1.0,1.0,1.0,1.0,0.929	NA	SE
MSTRG.15995	0.000342644	-0.104	1.0,0.871,0.914,1.0,1.0,1.0	0.643,1.0,0.956,1.0,0.56,1.0	NA	SE
MSTRG.14250	0.000267401	0.138	0.712,0.59,0.952,1.0,0.917,1.0	1.0,1.0,1.0,1.0,1.0,1.0	Dnajc17	SE
MSTRG.13458	2.23945e-06	-0.151	0.107,0.27,0.33,0.374,0.371,0.257	0.131,0.096,0.153,0.083,0.096,0.246	NA	SE
MSTRG.22480	8.34957e-06	-0.125	0.113,0.331,0.376,0.295,0.273,0.219	0.111,0.09,0.094,0.097,0.249,0.218	NA	SE
MSTRG.19887	1.79059e-05	-0.104	0.151,0.16,0.25,0.298,0.183,0.175	0.097,0.028,0.02,0.167,0.125,0.157	Srrt	SE
MSTRG.5712	6.36423e-05	-0.267	0.861,1.0,1.0,1.0,1.0,1.0	0.415,1.0,0.78,0.283,1.0,0.78	Spata7	SE
MSTRG.12422	0.000300628	-0.178	0.074,0.217,0.426,0.229,0.371,0.501	0.152,0.039,0.088,0.129,0.198,0.142	NA	SE
MSTRG.25994	0.000102114	0.282	0.658,0.462,0.749,0.508,0.521,0.796	1.0,0.828,0.707,0.854,1.0,1.0	NA	SE
MSTRG.4911	5.23282e-05	-0.186	1.0,1.0,1.0,1.0,1.0,1.0	0.7,0.742,1.0,0.931,0.8,0.711	NA	SE
MSTRG.18258	0.000216526	0.142	1.0,0.712,0.807,1.0,0.639,0.881	1.0,1.0,1.0,1.0,1.0,0.893	Cfap69	SE
MSTRG.13053	0.000523526	-0.191	1.0,0.918,1.0,1.0,1.0,1.0	0.762,0.789,0.74,0.483,1.0,1.0	Zfp950	SE
MSTRG.13053	0.000910697	-0.153	1.0,0.957,1.0,1.0,1.0,1.0	0.748,0.816,0.816,0.658,1.0,1.0	Zfp950	SE
MSTRG.18886	7.36605e-05	0.23	0.682,0.643,0.455,0.727,0.273,0.601	1.0,0.798,0.147,0.817,1.0,1.0	NA	SE
MSTRG.7734	0.000203788	0.131	0.855,0.912,0.782,0.679,0.82,0.718	0.968,1.0,0.902,1.0,0.797,0.885	Ktn1	SE
MSTRG.22428	2.82379e-05	-0.125	0.242,0.179,0.179,0.194,0.275,0.179	0.129,0.084,0.036,0.05,0.079,0.119	NA	SE
MSTRG.22428	0.000184664	-0.153	0.116,0.242,0.396,0.395,0.389,0.309	0.204,0.128,0.103,0.113,0.107,0.273	NA	SE
MSTRG.22428	8.74375e-06	-0.112	0.061,0.121,0.286,0.221,0.253,0.164	0.059,0.063,0.101,0.036,0.057,0.115	NA	SE
MSTRG.23655	0.000298562	0.145	0.797,0.653,0.651,0.568,0.587,0.676	0.766,0.883,0.861,0.729,0.868,0.698	NA	SE
MSTRG.8332	6.77737e-05	0.162	0.635,0.908,0.927,0.777,0.872,0.908	1.0,1.0,1.0,1.0,1.0,1.0	NA	SE
MSTRG.462	4.47745e-05	0.12	1.0,0.647,0.78,0.841,0.801,0.796	1.0,1.0,0.687,0.898,1.0,1.0	Nrp2	SE
MSTRG.17142	2.45261e-06	-0.163	0.281,0.146,0.385,0.077,0.088,0.0	0.0,0.0,0.0,0.0,0.0,0.0	NA	SE
MSTRG.21829	0.000138468	-0.263	0.6,0.833,0.837,0.889,0.826,0.839	0.489,0.556,0.463,0.62,0.384,0.733	Zfp524	SE
MSTRG.21829	0.000188518	-0.272	0.572,0.809,0.819,0.877,0.812,0.837	0.477,0.514,0.443,0.608,0.348,0.705	Zfp524	SE
MSTRG.17342	0.000336979	-0.145	1.0,1.0,1.0,1.0,1.0,1.0	1.0,0.868,1.0,0.491,0.773,1.0	Gpx7	SE
MSTRG.9976	7.62038e-05	0.127	1.0,0.553,0.904,0.78,1.0,0.819	0.976,1.0,1.0,1.0,1.0,0.844	NA	SE
MSTRG.9976	6.70719e-06	0.157	1.0,0.724,0.716,1.0,0.607,0.802	1.0,1.0,0.945,1.0,1.0,0.844	NA	SE
MSTRG.25737	4.44528e-05	0.259	0.0,0.0,0.0,0.0,0.196,0.0	0.672,0.0,0.317,0.0,0.46,0.299	Layn	SE
MSTRG.10235	0.000102932	0.196	0.87,0.824,0.87,0.71,0.51,0.842	0.892,1.0,1.0,1.0,1.0,0.909	NA	SE
MSTRG.12306	1.70437e-05	0.453	0.353,0.29,0.353,0.38,0.329,0.318	0.45,1.0,1.0,0.671,1.0,0.621	Sipa1	SE
MSTRG.3296	3.81069e-05	0.213	1.0,0.808,0.64,0.849,0.894,0.529	1.0,1.0,1.0,1.0,1.0,1.0	Fam161a	SE
MSTRG.26493	1.47986e-05	0.232	0.585,0.442,0.799,0.826,0.694,0.853	1.0,1.0,0.679,1.0,1.0,0.909	NA	SE
MSTRG.26493	6.77737e-05	0.134	0.719,0.724,0.893,0.913,0.791,0.793	1.0,1.0,0.736,1.0,1.0,0.901	NA	SE
MSTRG.888	0.00011875	-0.256	1.0,1.0,1.0,1.0,1.0,1.0	0.222,1.0,0.666,1.0,0.82,0.758	Pam	SE
MSTRG.818	0.000553343	0.138	1.0,0.253,0.55,0.91,0.704,1.0	1.0,1.0,0.844,0.404,1.0,1.0	NA	SE
MSTRG.5594	0.000117093	-0.221	0.75,1.0,1.0,1.0,0.864,1.0	0.788,1.0,0.639,0.66,0.702,0.501	NA	SE
MSTRG.16539	0.000274917	-0.21	1.0,1.0,0.905,0.946,1.0,1.0	0.703,0.587,1.0,0.847,0.454,1.0	Zzz3	SE
MSTRG.20559	0.000879495	0.149	0.629,1.0,0.59,1.0,0.647,1.0	0.758,1.0,1.0,1.0,1.0,1.0	Zfp783	SE
MSTRG.8635	2.41724e-06	-0.432	0.429,1.0,1.0,1.0,0.429,0.892	0.556,0.0,0.6,0.0,1.0,0.0	Ncald	SE
MSTRG.10583	4.98304e-06	0.267	0.73,0.457,0.761,0.596,0.844,0.561	0.551,1.0,1.0,1.0,1.0,1.0	Baiap3	SE
MSTRG.13463	0.00047298	-0.256	0.832,0.805,1.0,0.81,0.843,0.744	0.552,0.41,0.47,0.794,0.513,0.759	NA	SE
MSTRG.16804	1.91318e-06	0.398	0.0,0.0,0.069,0.0,0.148,0.173	0.379,1.0,0.626,0.173,0.258,0.343	NA	SE
MSTRG.16098	4.44528e-05	0.16	0.16,0.0,0.043,0.0,0.0,0.0	0.0,0.346,0.284,0.137,0.22,0.175	NA	SE
MSTRG.18667	4.29078e-05	0.118	0.093,0.0,0.0,0.072,0.0,0.123	0.101,0.144,0.104,0.257,0.277,0.111	NA	SE
MSTRG.10303	0.000367385	0.163	0.814,0.654,0.706,0.913,0.707,0.689	0.901,0.938,1.0,0.841,0.831,0.949	Tulp4	SE
MSTRG.7995	1.4055e-05	-0.354	0.447,0.526,0.568,0.829,0.693,0.62	0.19,0.195,0.3,0.053,0.275,0.545	Zmym5	SE
MSTRG.7995	0.000449791	0.251	0.518,0.518,0.89,0.518,0.782,0.617	0.811,1.0,0.79,1.0,1.0,0.747	Zmym5	SE
MSTRG.15660	0.000169792	-0.105	1.0,1.0,1.0,1.0,0.908,1.0	0.927,0.681,0.879,1.0,0.874,0.92	Naxe	SE
MSTRG.12018	0.000105503	-0.41	1.0,1.0,0.38,0.786,1.0,0.55	0.38,0.55,0.605,0.38,0.344,0.0	Gm9926	SE
MSTRG.20952	0.000499919	0.294	0.0,0.0,0.0,0.162,0.0,0.102	0.162,0.213,0.213,0.102,1.0,0.337	Zfp638	SE
MSTRG.22059	7.16761e-05	0.263	0.473,1.0,0.35,1.0,0.807,0.791	1.0,1.0,1.0,1.0,1.0,1.0	Zfp526	SE
MSTRG.4537	0.000175956	0.108	0.778,0.897,0.853,0.831,0.778,0.696	0.9,0.899,0.93,0.902,0.93,0.921	Acbd4	SE
MSTRG.25665	0.000138808	0.228	1.0,1.0,0.485,0.386,0.761,1.0	1.0,1.0,1.0,1.0,1.0,1.0	NA	SE
MSTRG.25665	2.64875e-05	0.297	1.0,1.0,0.527,0.292,0.397,1.0	1.0,1.0,1.0,1.0,1.0,1.0	NA	SE
MSTRG.18013	0.000200033	0.14	0.842,0.699,0.8,1.0,0.727,0.79	0.914,1.0,1.0,1.0,1.0,0.785	NA	SE
MSTRG.9528	2.52943e-06	-0.132	0.925,1.0,0.968,0.982,1.0,1.0	1.0,0.862,0.954,0.59,0.858,0.822	Mpv17l	SE
MSTRG.1082	9.42764e-05	-0.165	0.593,0.034,0.028,0.12,0.166,0.051	0.0,0.0,0.0,0.0,0.0,0.0	Plekha6	SE
MSTRG.18712	5.45874e-07	0.491	0.496,0.747,0.301,0.198,1.0,0.0	1.0,1.0,0.689,1.0,1.0,1.0	NA	SE
MSTRG.27608	7.23965e-06	-0.108	1.0,1.0,1.0,1.0,1.0,0.886	0.859,0.757,0.763,0.926,0.931,1.0	NA	SE
MSTRG.27608	5.81246e-06	-0.109	1.0,1.0,1.0,1.0,1.0,0.881	0.864,0.773,0.735,0.925,0.932,1.0	NA	SE
MSTRG.22437	3.63044e-06	0.405	0.451,0.914,0.248,0.215,0.622,1.0	1.0,0.881,1.0,1.0,1.0,1.0	NA	SE
MSTRG.25181	0.000146265	-0.126	0.254,0.206,0.164,0.108,0.122,0.206	0.077,0.106,0.017,0.056,0.0,0.047	Def8	SE
MSTRG.2768	6.4217e-11	0.507	0.295,1.0,0.23,0.472,0.285,0.676	1.0,1.0,1.0,1.0,1.0,1.0	NA	SE
MSTRG.25771	0.000345219	-0.15	1.0,1.0,1.0,1.0,1.0,1.0	0.862,0.714,1.0,0.748,0.778,1.0	Idh3a	SE
MSTRG.20696	0.00049679	-0.228	1.0,0.852,0.84,0.758,1.0,1.0	0.774,0.738,0.642,0.656,0.572,0.698	NA	SE
MSTRG.13176	0.000542291	0.101	1.0,0.957,0.709,0.543,0.89,1.0	0.968,0.736,1.0,1.0,1.0,1.0	Trdmt1	SE
MSTRG.20440	0.000799328	-0.181	0.119,0.528,0.486,0.293,0.282,0.316	0.109,0.104,0.225,0.146,0.157,0.196	Luc7l2	SE
MSTRG.20440	1.76289e-05	-0.164	0.129,0.431,0.418,0.245,0.224,0.33	0.103,0.168,0.175,0.144,0.084,0.117	Luc7l2	SE
MSTRG.5934	0.000378487	-0.168	1.0,1.0,1.0,1.0,0.849,1.0	0.724,1.0,0.801,0.66,0.834,0.82	NA	SE
MSTRG.10179	3.36556e-09	-0.166	0.092,0.351,0.376,0.312,0.269,0.318	0.074,0.077,0.101,0.111,0.13,0.23	Son	SE
MSTRG.15726	2.43684e-06	-0.385	0.766,1.0,1.0,1.0,1.0,1.0	0.555,0.319,1.0,0.0,0.584,1.0	Gm15417	SE
MSTRG.15726	5.2022e-06	-0.455	1.0,1.0,1.0,0.483,1.0,0.584	0.294,0.465,0.238,0.238,0.621,0.483	Gm15417	SE
MSTRG.4067	0.000757959	-0.146	0.473,0.365,0.149,0.0,0.0,0.133	0.0,0.0,0.0,0.133,0.0,0.113	Ksr1	SE
MSTRG.25331	3.37664e-05	0.102	1.0,0.804,0.956,1.0,0.818,0.813	1.0,1.0,1.0,1.0,1.0,1.0	NA	SE
MSTRG.25331	6.21234e-06	0.154	1.0,0.732,0.95,1.0,0.742,0.651	1.0,1.0,1.0,1.0,1.0,1.0	NA	SE
MSTRG.11690	0.000515428	0.138	0.537,1.0,0.831,0.69,1.0,0.752	0.906,0.807,1.0,1.0,0.926,1.0	Srp19	SE
MSTRG.20688	0.000336979	-0.223	1.0,1.0,1.0,1.0,0.724,1.0	1.0,1.0,0.506,0.264,0.763,0.851	NA	SE
MSTRG.13914	0.000328413	0.11	0.856,0.743,0.645,0.71,0.743,0.74	0.846,0.879,0.818,0.922,0.825,0.806	NA	SE
MSTRG.21877	7.48328e-05	0.25	1.0,0.38,1.0,0.626,0.842,0.342	0.69,1.0,1.0,1.0,1.0,1.0	Zscan22	SE
MSTRG.6463	2.71278e-05	-0.314	1.0,1.0,0.648,1.0,1.0,1.0	0.808,0.637,0.422,0.703,0.192,1.0	Gm31600	SE
MSTRG.98	1.75796e-05	-0.318	1.0,0.476,1.0,1.0,1.0,0.602	0.132,0.431,0.232,0.377,1.0,1.0	Eloc	A5SS
MSTRG.10508	0.000800167	-0.411	0.323,0.0,0.87,1.0,0.0,1.0	0.488,0.0,0.0,0.0,0.241,0.0	Thoc6	A5SS
MSTRG.14335	0.000103786	0.51	0.0,0.13,0.032,0.0,0.069,0.0	0.332,1.0,0.728,0.0,1.0,0.229	Spg11	A5SS
MSTRG.22230	0.000178317	0.142	0.604,1.0,0.93,0.753,0.958,0.704	0.851,1.0,1.0,0.948,1.0,1.0	NA	A5SS
MSTRG.4321	6.26926e-05	-0.128	0.0,0.334,0.264,0.16,0.152,0.143	0.035,0.031,0.032,0.069,0.009,0.107	NA	A5SS
MSTRG.4321	1.80761e-05	-0.363	0.546,0.728,0.765,0.436,0.548,0.611	0.093,0.097,0.076,0.447,0.163,0.579	NA	A5SS
MSTRG.6826	0.000672112	-0.184	1.0,0.893,1.0,1.0,0.82,1.0	0.536,1.0,0.54,1.0,0.534,1.0	NA	A5SS
MSTRG.15921	7.8961e-05	-0.303	1.0,1.0,1.0,1.0,0.803,0.357	0.11,1.0,0.0,0.426,1.0,0.803	Polr3c	A5SS
MSTRG.25032	0	-0.272	0.041,0.23,0.391,0.402,0.405,0.354	0.009,0.019,0.021,0.024,0.015,0.103	NA	A5SS
MSTRG.25629	1.57955e-05	-0.125	0.0,0.085,0.294,0.074,0.405,0.048	0.0,0.0,0.0,0.0,0.156,0.0	Phldb1	A5SS
MSTRG.23468	5.31649e-05	-0.222	0.815,0.945,0.968,0.891,0.751,0.772	0.714,0.589,0.643,0.827,0.493,0.546	NA	A5SS
MSTRG.18674	0.000350321	0.114	0.785,0.776,0.868,0.951,1.0,0.805	1.0,1.0,1.0,0.868,1.0,1.0	NA	A5SS
MSTRG.18166	2.82793e-05	-0.175	1.0,1.0,1.0,1.0,0.667,0.922	0.407,0.917,0.76,1.0,0.825,0.63	Mmp23	A5SS
MSTRG.19437	8.49317e-05	0.102	1.0,0.707,1.0,0.901,0.819,0.602	1.0,0.694,1.0,1.0,0.948,1.0	Git2	A5SS
MSTRG.26043	0.000858923	-0.163	0.087,0.146,0.146,0.643,0.091,0.072	0.064,0.0,0.051,0.041,0.0,0.051	Tex9	A5SS
MSTRG.17762	4.12241e-06	0.104	0.904,0.916,0.873,0.888,0.904,0.77	1.0,0.882,1.0,1.0,1.0,1.0	NA	A5SS
MSTRG.9684	0.000355948	-0.303	1.0,0.907,0.694,0.923,0.88,0.855	0.422,1.0,0.367,0.521,0.628,0.501	1300002E11Rik	A5SS
MSTRG.25719	2.05507e-07	-0.212	0.0,0.256,0.21,0.456,0.269,0.348	0.013,0.085,0.056,0.0,0.025,0.088	NA	A5SS
MSTRG.11541	0.000270593	-0.13	1.0,0.842,0.937,1.0,1.0,1.0	0.832,0.9,0.859,1.0,0.503,0.906	Esco1	A5SS
MSTRG.18046	0.000809117	-0.22	0.43,0.593,0.647,0.639,0.7,0.789	0.343,0.445,0.401,0.371,0.41,0.508	Tardbp	A5SS
MSTRG.21456	9.21254e-07	-0.403	0.59,0.874,0.971,1.0,0.596,0.847	0.293,0.437,0.655,0.247,0.24,0.587	NA	A5SS
MSTRG.12202	0.00025259	-0.252	0.126,0.536,0.514,0.654,0.396,0.481	0.142,0.153,0.106,0.194,0.245,0.355	NA	A5SS
MSTRG.15258	3.22321e-05	0.109	0.876,1.0,0.936,0.884,0.839,0.809	1.0,1.0,1.0,1.0,1.0,1.0	NA	A5SS
MSTRG.25799	4.14839e-08	-0.158	0.118,0.236,0.254,0.318,0.469,0.243	0.063,0.049,0.163,0.041,0.112,0.264	Hmg20a	A5SS
MSTRG.2117	6.25218e-05	0.448	0.108,1.0,1.0,0.43,0.645,0.131	1.0,1.0,1.0,1.0,1.0,1.0	Mical1	A5SS
MSTRG.25085	0.000108178	-0.112	0.213,0.114,0.061,0.0,0.394,0.03	0.0,0.023,0.017,0.0,0.1,0.0	Mthfsd	A5SS
MSTRG.5925	0.000103786	-0.348	0.085,0.631,0.656,0.762,0.619,0.498	0.153,0.11,0.163,0.176,0.169,0.393	NA	A5SS
MSTRG.6249	0.000616464	-0.147	1.0,0.75,1.0,1.0,0.778,1.0	0.674,1.0,0.778,0.575,0.693,0.923	Mrpl32	A5SS
MSTRG.11810	0.000250698	-0.204	1.0,0.838,1.0,1.0,1.0,1.0	0.514,1.0,0.72,1.0,0.782,0.597	Pcdh12	A5SS
MSTRG.23084	0.000103789	-0.258	0.41,0.547,0.691,0.562,0.546,0.547	0.367,0.362,0.183,0.304,0.131,0.41	NA	A5SS
MSTRG.12312	7.76381e-06	-0.307	1.0,1.0,0.848,1.0,0.776,1.0	0.332,0.811,0.505,0.733,0.546,0.854	Ehbp1l1	A5SS
MSTRG.7284	0.000103786	-0.111	0.063,0.189,0.163,0.212,0.296,0.263	0.093,0.007,0.088,0.121,0.046,0.166	4833420G17Rik	A5SS
MSTRG.25177	9.97357e-06	-0.155	0.773,0.891,0.854,0.857,0.956,0.901	0.687,0.888,0.654,0.614,0.675,0.781	NA	A5SS
MSTRG.13038	3.18049e-06	0.179	0.621,1.0,1.0,0.831,0.625,0.763	1.0,1.0,0.914,1.0,1.0,1.0	NA	A5SS
MSTRG.13038	3.27049e-06	0.195	0.56,1.0,1.0,0.786,0.604,0.789	1.0,1.0,0.908,1.0,1.0,1.0	NA	A5SS
MSTRG.2174	0.000365031	-0.22	0.0,0.11,0.253,0.358,0.65,0.218	0.034,0.236,0.0,0.0,0.0,0.0	Gm49339	A5SS
MSTRG.10868	0.000577231	-0.356	0.637,1.0,1.0,1.0,1.0,1.0	0.0,0.18,0.687,1.0,0.637,1.0	NA	A5SS
MSTRG.20043	0.000475489	-0.16	1.0,1.0,1.0,1.0,1.0,1.0	1.0,0.654,0.763,0.884,0.737,1.0	Pms2	A5SS
MSTRG.21758	1.01801e-05	0.188	0.639,0.816,0.793,0.876,0.666,0.639	1.0,1.0,0.816,0.78,1.0,0.961	NA	A5SS
MSTRG.4697	0.000383863	0.415	0.0,0.541,0.431,1.0,0.336,0.275	1.0,1.0,0.802,1.0,0.669,0.603	Atp5h	A5SS
MSTRG.11152	2.06157e-07	-0.177	0.0,0.213,0.231,0.19,0.34,0.213	0.0,0.0,0.0,0.123,0.0,0.0	Pot1b	A5SS
MSTRG.8897	0.000139159	0.193	0.857,0.656,0.698,0.63,0.75,1.0	1.0,1.0,1.0,1.0,1.0,0.746	Zfp251	A5SS
MSTRG.18446	3.63955e-05	0.372	0.441,0.0,0.0,0.0,0.0,0.0	0.486,0.0,0.086,0.654,0.654,0.791	NA	A5SS
MSTRG.19887	1.25541e-05	-0.146	0.128,0.266,0.35,0.417,0.349,0.316	0.209,0.028,0.05,0.195,0.209,0.262	Srrt	A5SS
MSTRG.9240	0	-0.156	0.026,0.209,0.34,0.266,0.256,0.187	0.039,0.021,0.045,0.024,0.044,0.176	Kansl2	A5SS
MSTRG.26900	4.9923e-12	-0.206	0.091,0.378,0.277,0.39,0.281,0.206	0.017,0.0,0.07,0.03,0.116,0.157	Araf	A5SS
MSTRG.16807	2.40122e-06	0.141	0.645,1.0,0.754,0.871,0.883,1.0	1.0,1.0,1.0,1.0,1.0,1.0	Fam219a	A5SS
MSTRG.1087	0.000341745	-0.158	1.0,1.0,1.0,1.0,1.0,0.976	1.0,0.32,1.0,0.807,1.0,0.903	Zc3h11a	A5SS
MSTRG.1087	0.000344472	-0.156	1.0,1.0,1.0,1.0,1.0,0.976	1.0,0.324,1.0,0.812,1.0,0.904	Zc3h11a	A5SS
MSTRG.22428	1.75796e-05	-0.161	0.117,0.269,0.415,0.403,0.402,0.306	0.192,0.128,0.096,0.118,0.12,0.293	NA	A5SS
MSTRG.22995	0.000898966	-0.269	1.0,1.0,1.0,1.0,1.0,0.0	0.0,1.0,1.0,0.338,0.049,1.0	Tsku	A5SS
MSTRG.23655	2.00078e-07	0.543	0.0,0.0,1.0,0.0,0.0,0.674	1.0,1.0,0.713,1.0,0.453,0.768	NA	A5SS
MSTRG.23655	8.87886e-05	-0.243	0.382,0.792,0.793,0.78,0.687,0.701	0.369,0.433,0.421,0.441,0.385,0.626	NA	A5SS
MSTRG.9039	6.09674e-06	-0.103	0.289,0.097,0.166,0.131,0.139,0.267	0.069,0.079,0.042,0.113,0.091,0.076	Polr3h	A5SS
MSTRG.25990	2.64101e-05	-0.279	0.328,0.663,0.672,0.274,0.337,0.475	0.134,0.106,0.076,0.219,0.063,0.479	NA	A5SS
MSTRG.7972	1.23874e-05	-0.103	0.951,1.0,1.0,1.0,0.945,1.0	0.863,1.0,0.861,1.0,0.752,0.803	Tinf2	A5SS
MSTRG.11334	1.0909e-07	0.273	0.745,0.766,0.7,0.613,0.774,0.649	1.0,1.0,1.0,1.0,1.0,0.887	Birc6	A5SS
MSTRG.13161	0.000315762	-0.148	0.029,0.419,0.359,0.3,0.322,0.212	0.053,0.038,0.105,0.031,0.154,0.37	Il15ra	A5SS
MSTRG.15655	6.9826e-05	-0.319	0.246,0.531,0.709,0.417,0.648,0.467	0.264,0.235,0.193,0.107,0.111,0.193	Rrnad1	A5SS
MSTRG.8933	0.000480479	-0.123	1.0,1.0,0.96,0.869,0.974,1.0	0.919,0.533,1.0,0.676,1.0,0.937	Kctd17	A5SS
MSTRG.6156	0	-0.177	0.049,0.181,0.207,0.149,0.412,0.224	0.02,0.015,0.012,0.029,0.006,0.078	NA	A5SS
MSTRG.2496	0.000930074	0.248	0.0,0.193,0.251,0.0,0.122,0.0	0.834,0.0,0.456,0.295,0.295,0.173	Cbarp	A5SS
MSTRG.818	9.43796e-06	0.113	1.0,0.741,0.649,0.922,0.802,1.0	1.0,1.0,0.896,0.899,1.0,1.0	NA	A5SS
MSTRG.19420	0.000213852	-0.143	0.06,0.584,0.099,0.127,0.167,0.118	0.012,0.0,0.0,0.118,0.0,0.167	Alkbh2	A5SS
MSTRG.26952	1.28233e-06	-0.168	0.088,0.287,0.255,0.472,0.236,0.174	0.046,0.082,0.022,0.043,0.15,0.161	NA	A5SS
MSTRG.9320	1.61309e-13	-0.218	0.473,0.616,0.586,0.609,0.555,0.541	0.344,0.299,0.309,0.3,0.362,0.456	NA	A5SS
MSTRG.4867	0.000660222	-0.303	0.104,0.489,0.598,0.695,0.697,0.394	0.033,0.0,0.074,0.29,0.137,0.625	NA	A5SS
MSTRG.2096	0.000471723	-0.104	1.0,1.0,1.0,0.841,0.955,1.0	0.804,0.782,0.86,1.0,0.728,1.0	NA	A5SS
MSTRG.6845	5.03628e-09	0.385	0.658,0.35,0.509,0.362,0.316,0.468	0.852,0.845,0.795,0.791,0.918,0.773	Zfp58	A5SS
MSTRG.19268	4.99492e-05	-0.25	0.193,0.096,0.656,0.113,0.443,0.241	0.038,0.0,0.0,0.0,0.0,0.203	Gm28050	A5SS
MSTRG.10953	2.15028e-10	-0.13	0.018,0.026,0.177,0.248,0.118,0.228	0.0,0.0,0.0,0.0,0.037,0.0	NA	A5SS
MSTRG.7534	1.75616e-08	-0.142	0.132,0.187,0.296,0.284,0.364,0.223	0.062,0.142,0.072,0.062,0.06,0.237	Glt8d1	A5SS
MSTRG.58	6.68033e-08	-0.242	0.095,0.362,0.424,0.136,0.262,0.362	0.0,0.0,0.191,0.0,0.0,0.0	Cspp1	A5SS
MSTRG.7375	7.51008e-07	-0.104	0.022,0.239,0.206,0.151,0.243,0.074	0.055,0.0,0.041,0.086,0.043,0.086	NA	A5SS
MSTRG.3388	4.18844e-07	-0.261	1.0,0.94,1.0,1.0,0.978,1.0	0.752,1.0,0.431,0.368,1.0,0.802	NA	A5SS
MSTRG.21084	3.12111e-12	-0.218	0.142,0.484,0.336,0.23,0.385,0.347	0.057,0.119,0.06,0.057,0.097,0.227	NA	A5SS
MSTRG.21800	9.64389e-06	-0.148	1.0,1.0,1.0,1.0,1.0,0.866	0.78,1.0,0.789,0.618,0.79,1.0	NA	A5SS
MSTRG.6842	2.51401e-05	0.136	0.0,0.0,0.0,0.082,0.097,0.0	0.118,0.0,0.151,0.211,0.416,0.097	Zfp874a	A5SS
MSTRG.3509	0.000660222	-0.222	0.619,0.832,0.719,0.729,0.693,0.593	0.547,0.372,0.307,0.489,0.455,0.686	NA	A5SS
MSTRG.17494	2.4771e-06	0.438	0.0,1.0,1.0,0.315,0.58,0.479	1.0,1.0,1.0,1.0,1.0,1.0	NA	A5SS
MSTRG.4770	1.30196e-06	-0.146	0.135,0.343,0.331,0.438,0.257,0.322	0.127,0.089,0.131,0.099,0.234,0.269	NA	A5SS
MSTRG.22458	0.000171718	-0.208	0.287,0.339,0.487,0.39,0.262,0.451	0.15,0.073,0.112,0.203,0.186,0.245	Bcl2l12	A5SS
MSTRG.4069	7.62232e-05	0.182	0.734,0.847,0.91,1.0,0.479,0.58	1.0,0.697,1.0,1.0,1.0,0.943	NA	A5SS
MSTRG.18591	1.29916e-06	-0.19	0.268,0.474,0.418,0.454,0.266,0.355	0.216,0.148,0.167,0.189,0.166,0.211	NA	A5SS
MSTRG.2768	8.42263e-13	0.475	0.187,1.0,0.408,0.478,0.433,0.647	1.0,1.0,1.0,1.0,1.0,1.0	NA	A5SS
MSTRG.2768	2.36138e-12	0.429	0.301,1.0,0.418,0.489,0.561,0.657	1.0,1.0,1.0,1.0,1.0,1.0	NA	A5SS
MSTRG.12379	5.63392e-07	-0.24	1.0,1.0,1.0,1.0,1.0,1.0	0.809,0.605,1.0,0.515,0.629,1.0	NA	A5SS
MSTRG.17688	7.58339e-05	-0.104	0.125,0.296,0.285,0.355,0.251,0.252	0.189,0.174,0.179,0.118,0.145,0.132	NA	A5SS
MSTRG.5934	3.78083e-07	-0.374	1.0,1.0,1.0,1.0,0.673,1.0	0.354,1.0,0.171,0.507,0.778,0.622	NA	A5SS
MSTRG.1063	6.09674e-06	-0.195	0.0,0.22,0.153,0.083,0.547,0.266	0.0,0.0,0.0,0.0,0.0,0.098	NA	A5SS
MSTRG.10179	2.9824e-09	-0.167	0.088,0.359,0.387,0.321,0.282,0.314	0.073,0.087,0.1,0.111,0.135,0.245	Son	A5SS
MSTRG.14297	0.000156637	0.108	1.0,0.767,0.692,0.818,0.663,1.0	0.84,1.0,1.0,1.0,1.0,0.749	NA	A5SS
MSTRG.9953	0.000299105	-0.182	0.175,0.232,0.248,0.145,0.308,0.397	0.191,0.0,0.22,0.0,0.0,0.0	NA	A5SS
MSTRG.10683	1.42631e-06	0.207	0.424,1.0,1.0,1.0,0.777,0.555	1.0,1.0,1.0,1.0,1.0,1.0	Tead3	A5SS
MSTRG.9418	0.000552972	-0.323	1.0,1.0,1.0,0.651,1.0,0.651	0.554,0.538,0.483,0.0,1.0,0.789	Naa60	A5SS
MSTRG.21334	1.46743e-09	0.357	0.605,0.681,0.32,0.641,0.525,0.745	1.0,0.658,1.0,1.0,1.0,1.0	NA	A5SS
MSTRG.13345	0.000938813	-0.222	0.537,0.383,0.38,0.242,0.16,0.25	0.0,0.126,0.0,0.058,0.225,0.212	Traf2	A5SS
MSTRG.12251	4.47789e-08	-0.152	0.0,0.381,0.217,0.155,0.224,0.266	0.051,0.022,0.022,0.023,0.101,0.114	Gm21992	A5SS
MSTRG.2302	0.00028467	-0.11	0.0,0.291,0.247,0.152,0.301,0.05	0.277,0.0,0.0,0.0,0.103,0.0	Dna2	A5SS
MSTRG.4313	4.61419e-06	-0.179	0.872,1.0,0.925,0.913,0.946,1.0	0.812,0.863,0.644,0.788,0.579,0.897	NA	A5SS
MSTRG.20622	0.000399252	-0.101	0.251,0.404,0.42,0.452,0.395,0.417	0.277,0.286,0.282,0.256,0.307,0.326	NA	A3SS
MSTRG.2105	0	-0.103	0.041,0.164,0.132,0.147,0.176,0.144	0.043,0.005,0.023,0.031,0.013,0.068	Ddo	A3SS
MSTRG.20901	0.000661437	0.222	0.452,0.497,0.896,0.472,1.0,1.0	1.0,0.712,0.939,1.0,1.0,1.0	Gcfc2	A3SS
MSTRG.12663	0.000521639	-0.387	0.0,1.0,1.0,1.0,1.0,1.0	0.238,0.0,0.588,0.588,1.0,0.263	NA	A3SS
MSTRG.12663	4.93302e-05	-0.281	0.305,1.0,1.0,1.0,1.0,1.0	0.237,0.594,0.369,0.671,1.0,0.745	NA	A3SS
MSTRG.3700	0.000399252	-0.178	0.555,0.64,0.674,0.697,0.721,0.654	0.455,0.356,0.506,0.399,0.515,0.643	NA	A3SS
MSTRG.3700	0	-0.114	0.056,0.231,0.259,0.242,0.221,0.214	0.073,0.04,0.079,0.061,0.117,0.167	NA	A3SS
MSTRG.3700	0	-0.112	0.051,0.225,0.255,0.238,0.218,0.21	0.071,0.039,0.079,0.061,0.114,0.163	NA	A3SS
MSTRG.3700	1.38664e-05	-0.139	0.809,0.92,0.949,0.966,0.945,0.971	0.748,0.527,0.851,0.903,0.744,0.952	NA	A3SS
MSTRG.3700	3.18573e-05	-0.141	0.78,0.915,0.947,0.965,0.944,0.97	0.737,0.507,0.848,0.901,0.731,0.95	NA	A3SS
MSTRG.14868	0.000126413	0.2	0.59,0.857,0.615,0.848,0.528,0.791	1.0,1.0,0.8,0.923,0.706,1.0	Ctsa	A3SS
MSTRG.4096	0.000838633	0.107	1.0,1.0,1.0,0.757,0.604,1.0	1.0,1.0,1.0,1.0,1.0,1.0	Zfp207	A3SS
MSTRG.11897	0.00034222	-0.232	1.0,1.0,1.0,1.0,1.0,0.652	1.0,1.0,0.338,0.719,0.204,1.0	C030005K06Rik	A3SS
MSTRG.16913	1.92297e-12	-0.105	0.057,0.216,0.264,0.197,0.2,0.204	0.055,0.098,0.068,0.067,0.068,0.151	Slc25a51	A3SS
MSTRG.22459	0.000661437	-0.24	0.71,0.182,0.369,0.479,0.0,0.043	0.0,0.052,0.29,0.0,0.0,0.0	NA	A3SS
MSTRG.10519	3.84994e-07	-0.141	0.173,0.391,0.413,0.318,0.289,0.3	0.132,0.136,0.14,0.129,0.304,0.198	NA	A3SS
MSTRG.10519	4.95832e-08	-0.132	0.166,0.364,0.391,0.298,0.271,0.28	0.12,0.132,0.137,0.124,0.272,0.191	NA	A3SS
MSTRG.11689	1.18869e-05	0.146	0.641,0.85,0.821,0.925,0.89,1.0	1.0,1.0,1.0,1.0,1.0,1.0	NA	A3SS
MSTRG.1384	0.000353544	0.18	0.455,0.893,0.718,0.813,0.843,0.815	0.926,0.693,1.0,1.0,1.0,1.0	Scyl3	A3SS
MSTRG.19215	9.80947e-05	-0.109	0.0,0.312,0.154,0.068,0.099,0.168	0.0,0.0,0.0,0.0,0.025,0.121	Helq	A3SS
MSTRG.8647	0.000204249	0.149	0.897,0.816,0.698,0.846,0.848,1.0	1.0,1.0,1.0,1.0,1.0,1.0	Ubr5	A3SS
MSTRG.3545	2.43231e-06	-0.215	0.411,0.372,0.147,0.21,0.071,0.388	0.054,0.063,0.056,0.0,0.08,0.054	Septin8	A3SS
MSTRG.10992	0.000310268	-0.118	0.142,0.18,0.412,0.323,0.225,0.169	0.094,0.07,0.092,0.221,0.119,0.149	NA	A3SS
MSTRG.21959	1.22204e-05	-0.269	0.0,0.499,0.544,0.285,0.285,0.0	0.0,0.0,0.0,0.0,0.0,0.0	Mill2	A3SS
MSTRG.19619	4.76014e-05	-0.106	0.065,0.054,0.118,0.377,0.0,0.118	0.0,0.036,0.0,0.0,0.061,0.0	Tmem120b	A3SS
MSTRG.698	0.000986733	-0.226	0.595,0.296,0.456,0.246,0.219,0.449	0.049,0.164,0.0,0.296,0.0,0.395	Sp110	A3SS
MSTRG.4896	3.42799e-05	0.213	1.0,0.502,1.0,0.457,0.651,1.0	0.887,1.0,1.0,1.0,1.0,1.0	Sectm1a	A3SS
MSTRG.25719	8.97328e-05	-0.155	0.871,0.894,1.0,0.954,0.953,0.911	0.682,0.701,0.924,0.849,0.627,0.869	NA	A3SS
MSTRG.18404	6.50034e-07	-0.395	0.833,0.96,0.702,0.953,0.866,0.688	0.44,0.262,0.253,0.449,0.464,0.762	5031425E22Rik	A3SS
MSTRG.23251	2.88397e-06	0.15	1.0,0.959,0.606,0.898,0.786,0.746	0.898,1.0,1.0,1.0,1.0,1.0	NA	A3SS
MSTRG.23099	0.000448245	-0.402	0.604,1.0,0.604,0.364,1.0,0.842	0.0,0.0,0.203,0.364,0.433,1.0	NA	A3SS
MSTRG.18046	0.00076342	-0.136	0.582,0.843,0.881,0.869,0.834,0.918	0.653,0.692,0.678,0.668,0.628,0.791	Tardbp	A3SS
MSTRG.3385	6.71068e-08	0.221	0.842,0.67,0.796,0.739,0.561,1.0	1.0,0.933,1.0,1.0,1.0,1.0	4930469K13Rik	A3SS
MSTRG.12202	0.000847847	-0.245	0.251,0.617,0.592,0.724,0.459,0.585	0.238,0.243,0.169,0.335,0.32,0.454	NA	A3SS
MSTRG.24827	0.00076342	0.218	0.62,0.495,0.898,0.774,0.927,0.733	1.0,1.0,1.0,1.0,1.0,0.754	NA	A3SS
MSTRG.24827	1.55665e-06	-0.184	0.226,0.47,0.364,0.38,0.273,0.421	0.202,0.075,0.214,0.135,0.189,0.215	NA	A3SS
MSTRG.13892	0.000217385	-0.153	1.0,1.0,1.0,0.746,0.797,1.0	0.68,1.0,0.37,1.0,0.578,1.0	NA	A3SS
MSTRG.22533	0.000661437	-0.104	1.0,1.0,1.0,0.786,0.965,0.871	0.914,0.942,0.664,0.718,0.953,0.809	Saal1	A3SS
MSTRG.14064	0.000798677	0.241	1.0,1.0,0.084,0.219,0.252,1.0	1.0,1.0,1.0,1.0,0.0,1.0	Prdm11	A3SS
MSTRG.14816	0.000690704	-0.127	0.964,0.961,1.0,0.906,0.911,1.0	0.729,0.901,0.889,0.713,0.837,0.911	Gm27206	A3SS
MSTRG.5341	7.3053e-06	-0.107	0.0,0.203,0.043,0.088,0.164,0.203	0.0,0.0,0.0,0.0,0.0,0.059	Mbip	A3SS
MSTRG.10759	1.51186e-07	0.381	0.319,0.859,1.0,0.19,0.26,0.737	1.0,1.0,1.0,1.0,1.0,0.652	NA	A3SS
MSTRG.10759	1.64881e-07	0.372	0.086,0.806,1.0,0.459,0.32,0.79	1.0,1.0,1.0,1.0,1.0,0.693	NA	A3SS
MSTRG.14073	8.87305e-06	-0.238	0.623,0.726,0.871,0.879,0.754,0.792	0.419,0.511,0.47,0.463,0.642,0.714	NA	A3SS
MSTRG.23519	3.53488e-08	-0.118	0.093,0.208,0.319,0.236,0.25,0.169	0.096,0.025,0.079,0.079,0.069,0.217	NA	A3SS
MSTRG.10814	0.000448245	0.23	0.23,0.0,0.0,0.0,0.197,0.0	0.264,0.23,0.35,0.31,0.473,0.183	Zfp414	A3SS
MSTRG.7284	8.36449e-06	-0.301	1.0,1.0,0.914,1.0,1.0,1.0	0.343,0.291,0.472,1.0,1.0,1.0	4833420G17Rik	A3SS
MSTRG.7284	5.0452e-06	-0.211	1.0,1.0,0.952,1.0,1.0,1.0	0.534,0.508,0.647,1.0,1.0,1.0	4833420G17Rik	A3SS
MSTRG.22281	7.90139e-05	-0.151	0.34,0.244,0.272,0.141,0.229,0.204	0.091,0.112,0.147,0.058,0.0,0.116	Fxyd5	A3SS
MSTRG.16401	0.000798677	-0.327	1.0,1.0,0.089,0.716,0.528,0.631	0.0,0.0,0.0,1.0,1.0,0.0	Tet2	A3SS
MSTRG.4117	0.000568077	-0.109	0.0,0.269,0.424,0.0,0.084,0.128	0.0,0.055,0.155,0.044,0.0,0.0	Nle1	A3SS
MSTRG.21246	0.000902123	0.102	0.82,0.926,0.959,0.617,0.912,0.815	0.974,0.933,0.949,0.898,0.931,0.974	NA	A3SS
MSTRG.25883	0.000223116	0.13	0.495,1.0,1.0,0.695,0.765,0.578	1.0,0.662,1.0,0.907,1.0,0.746	Tle3	A3SS
MSTRG.19872	3.68215e-05	0.271	0.0,0.0,0.0,0.107,0.0,0.324	0.434,0.324,0.324,0.489,0.0,0.489	Col26a1	A3SS
MSTRG.13458	2.76319e-07	-0.155	0.112,0.277,0.342,0.386,0.379,0.272	0.134,0.106,0.161,0.085,0.099,0.254	NA	A3SS
MSTRG.7024	4.56979e-05	-0.104	0.167,0.052,0.205,0.182,0.209,0.064	0.0,0.042,0.015,0.054,0.123,0.02	Ssbp2	A3SS
MSTRG.3457	3.29035e-07	-0.343	0.73,0.944,0.949,0.771,1.0,0.952	0.667,0.234,0.594,0.766,0.49,0.535	Trim7	A3SS
MSTRG.3457	0.000111345	-0.122	0.31,0.217,0.195,0.0,0.061,0.154	0.163,0.0,0.0,0.041,0.0,0.0	Trim7	A3SS
MSTRG.22480	1.26693e-05	-0.129	0.127,0.363,0.408,0.32,0.301,0.251	0.136,0.113,0.117,0.123,0.258,0.247	NA	A3SS
MSTRG.10926	0.000140387	-0.172	0.124,0.225,0.097,0.425,0.262,0.325	0.038,0.05,0.0,0.086,0.102,0.151	NA	A3SS
MSTRG.8193	1.03222e-07	-0.2	0.176,0.337,0.428,0.414,0.356,0.343	0.106,0.082,0.124,0.047,0.264,0.229	NA	A3SS
MSTRG.21961	2.76871e-05	0.142	0.595,0.71,0.864,1.0,0.925,0.792	0.966,0.933,1.0,0.842,1.0,1.0	NA	A3SS
MSTRG.16828	2.53177e-05	-0.313	0.123,0.38,0.607,0.568,0.615,0.625	0.142,0.08,0.109,0.132,0.127,0.452	NA	A3SS
MSTRG.3963	2.20075e-07	-0.241	0.265,0.482,0.577,0.481,0.495,0.545	0.159,0.162,0.251,0.148,0.259,0.417	NA	A3SS
MSTRG.22436	7.56363e-07	-0.21	0.158,0.499,0.294,0.371,0.257,0.32	0.12,0.129,0.07,0.099,0.166,0.053	NA	A3SS
MSTRG.14047	0.00016072	0.37	0.0,0.0,0.184,0.0,0.036,0.279	0.083,0.53,0.644,0.153,1.0,0.311	Phf21a	A3SS
MSTRG.23655	7.65476e-07	-0.286	0.459,0.772,0.791,0.77,0.682,0.74	0.335,0.395,0.287,0.475,0.377,0.627	NA	A3SS
MSTRG.23655	2.29826e-10	-0.143	0.793,0.936,0.937,0.952,0.92,0.927	0.727,0.682,0.767,0.747,0.814,0.868	NA	A3SS
MSTRG.23655	1.65323e-05	-0.111	0.824,0.913,0.893,0.922,0.897,0.896	0.714,0.729,0.792,0.756,0.836,0.849	NA	A3SS
MSTRG.4829	1.2747e-12	-0.101	0.083,0.194,0.237,0.249,0.247,0.197	0.098,0.07,0.08,0.122,0.091,0.141	NA	A3SS
MSTRG.4829	0	-0.125	0.038,0.191,0.227,0.238,0.24,0.192	0.035,0.048,0.045,0.082,0.043,0.124	NA	A3SS
MSTRG.14732	0.000448245	-0.13	0.437,0.162,0.044,0.075,0.061,0.0	0.0,0.0,0.0,0.0,0.0,0.0	Cep250	A3SS
MSTRG.15967	0.000448245	-0.118	1.0,0.666,1.0,0.929,1.0,1.0	0.835,0.698,0.743,0.611,1.0,1.0	NA	A3SS
MSTRG.25990	0.000543712	-0.269	0.33,0.73,0.655,0.322,0.423,0.531	0.078,0.157,0.141,0.403,0.051,0.546	NA	A3SS
MSTRG.25165	7.1751e-05	-0.523	1.0,0.376,1.0,1.0,0.0,0.404	0.644,0.0,0.0,0.0,0.0,0.0	NA	A3SS
MSTRG.1768	2.14908e-05	0.207	0.602,0.713,0.704,0.775,0.729,0.766	1.0,0.801,0.952,1.0,0.918,0.858	Utp25	A3SS
MSTRG.11330	0.000730098	0.164	0.826,0.727,0.581,0.797,0.769,0.727	0.836,0.95,0.974,0.894,0.934,0.822	Ttc27	A3SS
MSTRG.3839	0	-0.134	0.068,0.205,0.253,0.264,0.254,0.172	0.059,0.064,0.047,0.054,0.085,0.103	Neurl4	A3SS
MSTRG.13161	0.000957222	-0.183	0.034,0.448,0.413,0.376,0.415,0.332	0.067,0.063,0.127,0.038,0.172,0.452	Il15ra	A3SS
MSTRG.27050	0.000344456	-0.136	0.784,0.894,0.909,0.967,0.98,0.943	0.805,0.958,0.787,0.634,0.728,0.748	NA	A3SS
MSTRG.3434	0.000104952	0.537	0.0,0.395,0.566,0.0,0.281,0.089	1.0,0.662,1.0,0.566,0.55,0.774	Ebf1	A3SS
MSTRG.19956	0.000210361	-0.112	0.0,0.351,0.314,0.172,0.155,0.0	0.234,0.0,0.0,0.0,0.0,0.084	Sun1	A3SS
MSTRG.2933	0.000427522	0.107	0.833,0.769,1.0,0.869,0.899,0.873	0.959,1.0,1.0,1.0,1.0,0.925	NA	A3SS
MSTRG.3162	4.94776e-05	-0.169	0.41,0.32,0.372,0.326,0.344,0.204	0.207,0.066,0.298,0.149,0.04,0.2	NA	A3SS
MSTRG.3162	5.23101e-05	-0.113	0.246,0.263,0.181,0.267,0.25,0.107	0.149,0.051,0.142,0.114,0.033,0.149	NA	A3SS
MSTRG.9158	0.000398203	0.116	0.871,0.718,0.639,0.72,0.682,0.766	0.865,0.889,0.831,0.813,0.854,0.837	NA	A3SS
MSTRG.24999	0.000770826	0.184	0.903,0.861,0.608,0.487,0.823,0.795	0.845,0.861,1.0,1.0,0.875,1.0	Arv1	A3SS
MSTRG.22010	0.000328419	-0.111	1.0,1.0,0.928,0.961,0.956,0.95	0.766,0.811,0.964,0.952,0.887,0.751	NA	A3SS
MSTRG.9320	0.000634402	-0.18	0.633,0.607,0.672,0.707,0.593,0.73	0.313,0.623,0.4,0.545,0.554,0.428	NA	A3SS
MSTRG.9320	0.000388659	-0.182	0.324,0.478,0.568,0.59,0.443,0.606	0.176,0.427,0.257,0.357,0.411,0.29	NA	A3SS
MSTRG.12839	1.45303e-09	-0.104	0.108,0.284,0.287,0.215,0.173,0.119	0.09,0.078,0.066,0.05,0.149,0.126	NA	A3SS
MSTRG.13328	0.000699983	-0.186	0.382,0.188,0.154,0.056,0.292,0.401	0.031,0.033,0.081,0.0,0.121,0.093	NA	A3SS
MSTRG.13611	0.00039244	0.259	1.0,0.463,0.573,0.514,0.524,0.569	0.743,0.923,0.835,1.0,0.865,0.83	NA	A3SS
MSTRG.26175	0.000353544	0.13	0.83,1.0,0.907,0.55,1.0,0.705	1.0,1.0,1.0,1.0,1.0,0.774	Dop1a	A3SS
MSTRG.27462	2.6489e-05	-0.381	0.155,0.168,1.0,0.388,0.559,0.111	0.06,0.015,0.022,0.0,0.0,0.0	Pfkfb1	A3SS
MSTRG.10896	0.000449147	-0.163	0.393,0.229,0.342,0.0,0.115,0.0	0.0,0.069,0.0,0.0,0.033,0.0	Lsm2	A3SS
MSTRG.20577	8.53452e-06	-0.179	0.855,0.797,1.0,1.0,1.0,1.0	0.566,1.0,0.495,0.746,0.774,1.0	Rarres2	A3SS
MSTRG.3388	3.85746e-07	-0.202	1.0,0.952,1.0,1.0,0.98,1.0	0.785,1.0,0.659,0.446,1.0,0.827	NA	A3SS
MSTRG.11441	1.21826e-09	-0.292	0.184,0.579,0.393,0.359,0.533,0.562	0.142,0.008,0.079,0.171,0.024,0.432	Mcfd2	A3SS
MSTRG.23853	2.64306e-08	0.256	1.0,0.361,0.806,0.771,0.898,0.628	1.0,1.0,1.0,1.0,1.0,1.0	Tubgcp3	A3SS
MSTRG.22437	1.38569e-05	0.164	0.595,0.954,0.61,0.662,0.855,1.0	1.0,0.662,1.0,1.0,1.0,1.0	NA	A3SS
MSTRG.10553	4.72155e-06	-0.141	0.087,0.337,0.296,0.274,0.209,0.256	0.007,0.02,0.087,0.104,0.236,0.159	Zfp598	A3SS
MSTRG.15510	4.41738e-06	-0.22	0.272,0.336,0.483,0.562,0.475,0.494	0.159,0.221,0.252,0.103,0.227,0.339	NA	A3SS
MSTRG.2768	4.3872e-12	0.538	0.125,1.0,0.348,0.517,0.192,0.588	1.0,1.0,1.0,1.0,1.0,1.0	NA	A3SS
MSTRG.12379	5.08764e-05	-0.117	0.214,0.177,0.101,0.259,0.122,0.141	0.1,0.013,0.045,0.0,0.031,0.124	NA	A3SS
MSTRG.10179	5.82862e-08	-0.157	0.136,0.378,0.367,0.353,0.309,0.333	0.099,0.093,0.155,0.124,0.175,0.288	Son	A3SS
MSTRG.10179	1.26693e-05	-0.132	0.092,0.351,0.314,0.35,0.277,0.29	0.108,0.073,0.141,0.106,0.191,0.264	Son	A3SS
MSTRG.25373	0.000224266	0.113	1.0,0.592,0.792,1.0,1.0,0.549	1.0,1.0,1.0,1.0,1.0,0.612	Ilf3	A3SS
MSTRG.8131	2.63017e-07	-0.112	1.0,1.0,1.0,0.967,0.969,1.0	0.978,0.695,0.968,0.895,0.765,0.965	Ppp2r2a	A3SS
MSTRG.13914	8.123e-05	0.111	0.852,0.739,0.639,0.705,0.737,0.734	0.842,0.876,0.814,0.92,0.82,0.802	NA	A3SS
MSTRG.19254	0.00025192	-0.117	0.0,0.274,0.135,0.096,0.19,0.117	0.0,0.0,0.0,0.0,0.0,0.112	Gbp8	A3SS
MSTRG.2023	0.000792489	0.124	0.683,0.649,0.535,0.557,0.572,0.591	0.731,0.761,0.761,0.697,0.769,0.611	NA	MXE
MSTRG.26030	6.80266e-05	-0.208	0.488,0.38,0.202,0.254,0.163,0.152	0.0,0.17,0.0,0.067,0.0,0.152	Zfp280d	MXE
MSTRG.22558	0.000117246	0.114	1.0,0.848,0.695,0.661,0.909,1.0	1.0,1.0,1.0,0.872,1.0,0.924	NA	MXE
MSTRG.12563	1.72824e-09	-0.183	0.167,0.332,0.342,0.423,0.167,0.315	0.075,0.123,0.067,0.134,0.142,0.109	NA	MXE
MSTRG.9075	0.000169904	-0.193	0.391,0.629,0.579,0.535,0.634,0.536	0.444,0.352,0.278,0.377,0.277,0.418	NA	MXE
MSTRG.2764	2.45026e-05	0.206	0.099,0.0,0.0,0.0,0.135,0.0	0.224,0.145,0.593,0.0,0.51,0.0	4732465J04Rik	MXE
MSTRG.2764	0.000118785	0.12	0.061,0.0,0.0,0.0,0.068,0.0	0.101,0.144,0.464,0.0,0.137,0.0	4732465J04Rik	MXE
MSTRG.2556	0.000379753	0.133	0.067,0.021,0.0,0.097,0.045,0.0	0.233,0.105,0.444,0.0,0.208,0.038	Pip5k1c	MXE
MSTRG.14463	1.40453e-05	-0.175	0.412,0.0,0.234,0.289,0.0,0.115	0.0,0.0,0.0,0.0,0.0,0.0	4930402H24Rik	MXE
MSTRG.18548	8.79503e-05	-0.175	0.526,0.203,0.0,0.276,0.253,0.0	0.0,0.078,0.0,0.0,0.132,0.0	NA	MXE
MSTRG.5939	0.000342489	-0.298	0.727,0.0,0.308,0.308,0.47,0.348	0.0,0.0,0.0,0.372,0.0,0.0	NA	MXE
MSTRG.23541	7.10477e-06	0.161	1.0,0.767,0.687,0.746,1.0,0.835	1.0,1.0,1.0,1.0,1.0,1.0	NA	MXE
MSTRG.9976	0.000374079	0.124	1.0,0.687,0.789,0.903,0.728,0.865	0.974,1.0,0.941,1.0,0.94,0.862	NA	MXE
MSTRG.9976	0.000133197	-0.176	1.0,0.887,1.0,0.891,1.0,0.871	0.388,0.763,0.763,1.0,0.682,1.0	NA	MXE
MSTRG.15967	0.000347328	-0.144	0.207,0.346,0.377,0.251,0.291,0.365	0.131,0.188,0.144,0.171,0.133,0.205	NA	MXE
MSTRG.26952	0.000998514	0.155	0.816,0.546,0.554,0.593,0.605,0.651	0.829,0.877,0.828,0.809,0.776,0.578	NA	MXE
MSTRG.26952	0.000115043	0.157	0.853,0.584,0.594,0.614,0.643,0.692	0.864,0.905,0.87,0.852,0.809,0.623	NA	MXE
MSTRG.8288	0.000154452	0.134	0.721,0.844,0.925,0.531,0.694,0.606	1.0,1.0,0.564,0.564,1.0,1.0	Gm6999	MXE
MSTRG.15141	3.43367e-05	-0.366	0.567,1.0,1.0,1.0,0.766,1.0	0.592,0.522,0.744,0.522,0.466,0.29	Tpd52	MXE
MSTRG.9528	0	-0.132	0.305,0.309,0.321,0.265,0.303,0.314	0.146,0.121,0.228,0.116,0.199,0.216	Mpv17l	MXE
MSTRG.1174	1.54386e-08	-0.112	0.129,0.311,0.287,0.252,0.289,0.247	0.145,0.105,0.079,0.19,0.068,0.254	NA	MXE
MSTRG.22864	0.00049631	0.25	0.64,1.0,0.372,0.572,0.372,0.543	0.0,1.0,1.0,1.0,1.0,1.0	NA	MXE
MSTRG.15847	1.95877e-05	-0.319	0.88,0.272,0.436,0.169,0.366,0.233	0.313,0.0,0.132,0.0,0.0,0.0	NA	MXE
MSTRG.27508	5.55775e-07	-0.149	0.132,0.328,0.398,0.331,0.315,0.329	0.087,0.116,0.124,0.149,0.144,0.317	NA	MXE
MSTRG.25394	0.000765008	0.187	0.362,0.703,0.825,0.362,1.0,0.85	0.85,0.86,0.81,1.0,0.703,1.0	NA	MXE
MSTRG.20688	0.000117246	0.158	0.0,0.0,0.0,0.0,0.125,0.0	0.0,0.0,0.259,0.545,0.181,0.087	NA	MXE
