# Supplementary material for: A comprehensive transcriptomic analysis of the bisphenol A affected kidney in mice
Source: Front Mol Biosci. 2023 Nov 24;10:1260716. doi: 10.3389/fmolb.2023.1260716 (PMC10704486; doi:10.3389/fmolb.2023.1260716)
Supplement: Supplementary file 15 [file Table7.XLSX]

## Sheet: Supplementary Table 7
Functional category	Functional annotation name	Functional annotation ID	Adjusted p-value	Term database size	Number of annotated DASes	Intersected DASes	Intersected gene names
GO:MF	binding	GO:0005488	2.193856310723431e-9	16247	305	250	GTPBP2,QTRT1,GRK6,THOC6,HIC2,DUSP22,ISCA2,ZFP207,PICK1,COPE,LTBP3,LMNB2,SETDB1,STK16,XAB2,ZFP523,NSMF,TRIM11,UBA7,HSF1,ATP6V1B1,CNTRL,TTC14,ARHGAP9,FES,MRPS17,NFX1,ZFP445,SYVN1,SETD1A,SP110,CCDC6,SRPK1,EVI5L,PXN,SSBP1,GUF1,PPAN,ATP13A1,ZFP511,TARDBP,ZKSCAN3,MARCHF7,SAMHD1,EML5,DVL1,XNDC1,METAP1D,CNPPD1,CIC,TRMU,MAPK7,PARP2,ARHGEF1,ARVCF,NEK8,RECQL5,TET2,TYK2,SLC2A8,ZSWIM8,PPP1R3F,KANK3,CLK3,LARP1…
GO:MF	ion binding	GO:0043167	2.0894301463400262e-8	5904	305	122	GTPBP2,QTRT1,GRK6,HIC2,ISCA2,ZFP207,LTBP3,SETDB1,STK16,ZFP523,TRIM11,UBA7,ATP6V1B1,ARHGAP9,FES,NFX1,ZFP445,SYVN1,SRPK1,PXN,GUF1,ATP13A1,ZFP511,ZKSCAN3,MARCHF7,SAMHD1,XNDC1,METAP1D,TRMU,MAPK7,NEK8,RECQL5,TET2,TYK2,ZSWIM8,CLK3,LMO4,HDAC7,ILKAP,RAB24,CDK2,EIF4A2,RABL2,ZC3H11A,TAOK2,NAT10,THNSL2,NR2F6,RNF25,MAN2C1,CPSF4,GTPBP6,ARFRP1,PIAS3,COX5B,CIZ1,ALKBH6,MCFD2,RHEBL1,MUS81,NUDT13,ZFP598,MAT2A,FUS,…
GO:MF	transferase activity	GO:0016740	9.284216167297967e-7	2281	305	61	QTRT1,GRK6,SETDB1,STK16,XAB2,TRIM11,UBA7,FES,NFX1,SYVN1,SETD1A,SRPK1,KEG1,MARCHF7,PCED1A,TRMU,MAPK7,PARP2,NEK8,TYK2,FASTK,CLK3,CDK2,CARM1,TAOK2,NAT10,TRMT2A,RNF25,PIAS3,BUD23,GBA2,ZFP598,MAT2A,METTL27,GUK1,AATK,CERS4,PRPF4B,HACE1,FANCL,KAT6A,SIRT2,NRP2,TRDMT1,KSR1,POLR3C,GIT2,ESCO1,ARAF,POLR3H,BIRC6,GLT8D1,NAA60,TRAF2,SCYL3,UBR5,PRDM11,TRIM7,NEURL4,PFKFB1,PIP5K1C
GO:MF	metal ion binding	GO:0046872	0.000005215116362510748	4075	305	88	QTRT1,HIC2,ISCA2,ZFP207,LTBP3,SETDB1,ZFP523,TRIM11,NFX1,ZFP445,SYVN1,SRPK1,PXN,ATP13A1,ZFP511,ZKSCAN3,MARCHF7,SAMHD1,METAP1D,NEK8,TET2,ZSWIM8,LMO4,HDAC7,ILKAP,CDK2,ZC3H11A,NR2F6,RNF25,MAN2C1,CPSF4,GTPBP6,PIAS3,COX5B,CIZ1,ALKBH6,MCFD2,RHEBL1,MUS81,NUDT13,ZFP598,MAT2A,FUS,RTEL1,ITGA6,SNRNP48,HMCN2,FANCL,S100A16,ANO6,AMZ2,KAT6A,CAPRIN2,SIRT2,ZFP950,NRP2,ZFP524,PAM,ZZZ3,NCALD,BAIAP3,ZMYM5,NAXE,ZFP638…
GO:MF	cation binding	GO:0043169	0.0000080240066759059	4178	305	89	QTRT1,HIC2,ISCA2,ZFP207,LTBP3,SETDB1,ZFP523,TRIM11,NFX1,ZFP445,SYVN1,SRPK1,PXN,ATP13A1,ZFP511,ZKSCAN3,MARCHF7,SAMHD1,METAP1D,NEK8,TET2,ZSWIM8,LMO4,HDAC7,ILKAP,CDK2,ZC3H11A,THNSL2,NR2F6,RNF25,MAN2C1,CPSF4,GTPBP6,PIAS3,COX5B,CIZ1,ALKBH6,MCFD2,RHEBL1,MUS81,NUDT13,ZFP598,MAT2A,FUS,RTEL1,ITGA6,SNRNP48,HMCN2,FANCL,S100A16,ANO6,AMZ2,KAT6A,CAPRIN2,SIRT2,ZFP950,NRP2,ZFP524,PAM,ZZZ3,NCALD,BAIAP3,ZMYM5,NAXE…
GO:MF	catalytic activity	GO:0003824	0.000013235613925994024	5664	305	110	GTPBP2,QTRT1,GRK6,DUSP22,ENGASE,SETDB1,STK16,USP42,XAB2,TRIM11,UBA7,INPP5E,FES,NFX1,SYVN1,SETD1A,SRPK1,GUF1,ATP13A1,KEG1,MARCHF7,SAMHD1,METAP1D,PCED1A,TRMU,MAPK7,PARP2,NEK8,RECQL5,TET2,TYK2,FASTK,CLK3,ATP5H,PLPP5,DCP1B,HDAC7,ILKAP,RAB24,CDK2,EIF4A2,RABL2,CARM1,TAOK2,NAT10,TRMT2A,THNSL2,SEC11C,RNF25,MAN2C1,ARFRP1,SLC25A42,PIAS3,HMGB1,PPOX,BUD23,SSH3,ALKBH6,RHEBL1,MUS81,GBA2,NUDT13,ZFP598,MAT2A,DAL…
GO:MF	heterocyclic compound binding	GO:1901363	0.0000354817450534355	6853	305	125	GTPBP2,GRK6,THOC6,HIC2,SETDB1,STK16,ZFP523,UBA7,HSF1,ATP6V1B1,TTC14,FES,MRPS17,NFX1,ZFP445,SETD1A,SP110,SRPK1,SSBP1,GUF1,PPAN,ATP13A1,ZFP511,TARDBP,ZKSCAN3,SAMHD1,XNDC1,CIC,TRMU,MAPK7,PARP2,NEK8,RECQL5,TET2,TYK2,CLK3,LARP1B,SRRT,DCP1B,RAB24,CDK2,EIF4A2,RABL2,CARM1,ZC3H11A,TAOK2,NAT10,TRMT2A,THNSL2,NR2F6,TINF2,CPSF4,GTPBP6,LSM7,ARFRP1,RPL13A,SNAPC4,RBM25,HMGB1,FUBP1,CIZ1,RHEBL1,MUS81,YBX2,MAT2A,FU…
GO:MF	organic cyclic compound binding	GO:0097159	0.00003780056121518745	6934	305	126	GTPBP2,GRK6,THOC6,HIC2,SETDB1,STK16,ZFP523,UBA7,HSF1,ATP6V1B1,TTC14,FES,MRPS17,NFX1,ZFP445,SETD1A,SP110,SRPK1,SSBP1,GUF1,PPAN,ATP13A1,ZFP511,TARDBP,ZKSCAN3,SAMHD1,XNDC1,CIC,TRMU,MAPK7,PARP2,NEK8,RECQL5,TET2,TYK2,CLK3,LARP1B,SRRT,DCP1B,RAB24,CDK2,EIF4A2,RABL2,CARM1,ZC3H11A,TAOK2,NAT10,TRMT2A,THNSL2,NR2F6,TINF2,CPSF4,GTPBP6,LSM7,ARFRP1,RPL13A,SNAPC4,RBM25,HMGB1,FUBP1,CIZ1,RHEBL1,MUS81,YBX2,MAT2A,FU…
GO:MF	protein binding	GO:0005515	0.00038881739626975926	10491	305	168	GTPBP2,QTRT1,GRK6,THOC6,HIC2,DUSP22,ZFP207,PICK1,COPE,LTBP3,LMNB2,SETDB1,XAB2,ZFP523,NSMF,TRIM11,HSF1,CNTRL,TTC14,ARHGAP9,FES,NFX1,SYVN1,SETD1A,CCDC6,SRPK1,EVI5L,PXN,SSBP1,TARDBP,MARCHF7,SAMHD1,EML5,DVL1,CNPPD1,CIC,MAPK7,PARP2,ARHGEF1,ARVCF,NEK8,RECQL5,TET2,TYK2,PPP1R3F,KANK3,CLK3,GRIPAP1,SRRT,LMO4,CAMSAP3,DCP1B,HDAC7,RAB24,CDK2,KTN1,RABL2,CARM1,MAPRE3,TAOK2,NAT10,PSTPIP1,LRRC56,NR2F6,RABEP2,RNF2…
GO:MF	DNA binding	GO:0003677	0.001148582673329105	2413	305	55	HIC2,SETDB1,STK16,ZFP523,HSF1,NFX1,ZFP445,SP110,SSBP1,ZFP511,TARDBP,ZKSCAN3,SAMHD1,XNDC1,CIC,PARP2,TET2,SRRT,CARM1,NR2F6,TINF2,CPSF4,SNAPC4,HMGB1,FUBP1,MUS81,FUS,RTEL1,SON,CERS4,KAT6A,ZFP950,ZFP524,ZZZ3,ZFP638,ZFP526,ZSCAN22,POLR3C,HMG20A,PMS2,POT1B,ZFP251,POLR3H,ALKBH2,ZFP58,ZFP874A,TEAD3,DNA2,GCFC2,HELQ,ZFP414,SSBP2,EBF1,ILF3,ZFP280D
GO:MF	catalytic activity, acting on a protein	GO:0140096	0.006730848321429159	2310	305	51	GRK6,DUSP22,SETDB1,STK16,USP42,XAB2,TRIM11,UBA7,FES,NFX1,SYVN1,SETD1A,SRPK1,METAP1D,MAPK7,PARP2,NEK8,TYK2,FASTK,CLK3,HDAC7,ILKAP,CDK2,CARM1,TAOK2,SEC11C,RNF25,PIAS3,SSH3,ZFP598,AATK,PRPF4B,HACE1,FANCL,AMZ2,KAT6A,SIRT2,NRP2,PAM,KSR1,MMP23,ESCO1,ARAF,BIRC6,NAA60,TRAF2,CTSA,SCYL3,UBR5,TRIM7,NEURL4
GO:MF	nucleic acid binding	GO:0003676	0.007251700338703621	4737	305	87	GTPBP2,THOC6,HIC2,SETDB1,STK16,ZFP523,HSF1,TTC14,MRPS17,NFX1,ZFP445,SETD1A,SP110,SSBP1,PPAN,ZFP511,TARDBP,ZKSCAN3,SAMHD1,XNDC1,CIC,TRMU,PARP2,RECQL5,TET2,LARP1B,SRRT,DCP1B,EIF4A2,CARM1,ZC3H11A,NAT10,TRMT2A,NR2F6,TINF2,CPSF4,LSM7,RPL13A,SNAPC4,RBM25,HMGB1,FUBP1,CIZ1,MUS81,YBX2,FUS,DALRD3,RTEL1,LUC7L2,SCAF4,SON,CERS4,FASTKD3,KAT6A,CAPRIN2,DNAJC17,ZFP950,ZFP524,ZZZ3,ZFP638,ZFP526,TRDMT1,SRP19,ZSCAN2…
GO:MF	nucleoside phosphate binding	GO:1901265	0.01504088245894204	2191	305	48	GTPBP2,GRK6,STK16,UBA7,ATP6V1B1,FES,SRPK1,GUF1,ATP13A1,SAMHD1,TRMU,MAPK7,NEK8,RECQL5,TYK2,CLK3,RAB24,CDK2,EIF4A2,RABL2,TAOK2,NAT10,GTPBP6,ARFRP1,RHEBL1,MAT2A,DALRD3,RTEL1,GUK1,AATK,PRPF4B,ABCG2,SIRT2,NAXE,ACBD4,IDH3A,KSR1,MICAL1,PMS2,ARAF,DNA2,DDO,SCYL3,HELQ,SEPTIN8,PFKFB1,GBP8,PIP5K1C
GO:MF	nucleotide binding	GO:0000166	0.01504088245894204	2191	305	48	GTPBP2,GRK6,STK16,UBA7,ATP6V1B1,FES,SRPK1,GUF1,ATP13A1,SAMHD1,TRMU,MAPK7,NEK8,RECQL5,TYK2,CLK3,RAB24,CDK2,EIF4A2,RABL2,TAOK2,NAT10,GTPBP6,ARFRP1,RHEBL1,MAT2A,DALRD3,RTEL1,GUK1,AATK,PRPF4B,ABCG2,SIRT2,NAXE,ACBD4,IDH3A,KSR1,MICAL1,PMS2,ARAF,DNA2,DDO,SCYL3,HELQ,SEPTIN8,PFKFB1,GBP8,PIP5K1C
GO:MF	zinc ion binding	GO:0008270	0.016015216394720266	745	305	23	SETDB1,TRIM11,NFX1,MARCHF7,SAMHD1,TET2,ZSWIM8,NR2F6,CPSF4,PIAS3,CIZ1,KAT6A,SIRT2,PAM,ZZZ3,ZMYM5,ZFP638,MMP23,ESCO1,TRAF2,GM21992,UBR5,TRIM7
GO:MF	purine ribonucleoside triphosphate binding	GO:0035639	0.018828441262059032	1837	305	42	GTPBP2,GRK6,STK16,UBA7,ATP6V1B1,FES,SRPK1,GUF1,ATP13A1,SAMHD1,TRMU,MAPK7,NEK8,RECQL5,TYK2,CLK3,RAB24,CDK2,EIF4A2,RABL2,TAOK2,NAT10,GTPBP6,ARFRP1,RHEBL1,MAT2A,DALRD3,RTEL1,GUK1,AATK,PRPF4B,ABCG2,KSR1,PMS2,ARAF,DNA2,SCYL3,HELQ,SEPTIN8,PFKFB1,GBP8,PIP5K1C
GO:MF	purine ribonucleotide binding	GO:0032555	0.02352477406822214	1917	305	43	GTPBP2,GRK6,STK16,UBA7,ATP6V1B1,FES,SRPK1,GUF1,ATP13A1,SAMHD1,TRMU,MAPK7,NEK8,RECQL5,TYK2,CLK3,RAB24,CDK2,EIF4A2,RABL2,TAOK2,NAT10,GTPBP6,ARFRP1,RHEBL1,MAT2A,DALRD3,RTEL1,GUK1,AATK,PRPF4B,ABCG2,ACBD4,KSR1,PMS2,ARAF,DNA2,SCYL3,HELQ,SEPTIN8,PFKFB1,GBP8,PIP5K1C
GO:MF	small molecule binding	GO:0036094	0.02626127218251391	2563	305	53	GTPBP2,GRK6,STK16,UBA7,ATP6V1B1,FES,SRPK1,GUF1,ATP13A1,SAMHD1,XNDC1,TRMU,MAPK7,NEK8,RECQL5,TYK2,SLC2A8,CLK3,RAB24,CDK2,EIF4A2,RABL2,TAOK2,NAT10,THNSL2,GTPBP6,ARFRP1,RHEBL1,MAT2A,DALRD3,RTEL1,GUK1,AATK,PRPF4B,OSBPL6,ABCG2,SIRT2,PAM,NAXE,ACBD4,IDH3A,KSR1,MICAL1,PMS2,ARAF,DNA2,DDO,SCYL3,HELQ,SEPTIN8,PFKFB1,GBP8,PIP5K1C
GO:MF	purine nucleotide binding	GO:0017076	0.02808725071485314	1932	305	43	GTPBP2,GRK6,STK16,UBA7,ATP6V1B1,FES,SRPK1,GUF1,ATP13A1,SAMHD1,TRMU,MAPK7,NEK8,RECQL5,TYK2,CLK3,RAB24,CDK2,EIF4A2,RABL2,TAOK2,NAT10,GTPBP6,ARFRP1,RHEBL1,MAT2A,DALRD3,RTEL1,GUK1,AATK,PRPF4B,ABCG2,ACBD4,KSR1,PMS2,ARAF,DNA2,SCYL3,HELQ,SEPTIN8,PFKFB1,GBP8,PIP5K1C
GO:MF	ribonucleotide binding	GO:0032553	0.029433326501112717	1936	305	43	GTPBP2,GRK6,STK16,UBA7,ATP6V1B1,FES,SRPK1,GUF1,ATP13A1,SAMHD1,TRMU,MAPK7,NEK8,RECQL5,TYK2,CLK3,RAB24,CDK2,EIF4A2,RABL2,TAOK2,NAT10,GTPBP6,ARFRP1,RHEBL1,MAT2A,DALRD3,RTEL1,GUK1,AATK,PRPF4B,ABCG2,ACBD4,KSR1,PMS2,ARAF,DNA2,SCYL3,HELQ,SEPTIN8,PFKFB1,GBP8,PIP5K1C
GO:BP	regulation of nucleobase-containing compound metabolic process	GO:0019219	0.000004972856687098131	4134	299	85	HIC2,DUSP22,SETDB1,STK16,ZFP523,TRIM11,HSF1,NFX1,ZFP445,SP110,SRPK1,PXN,SSBP1,TARDBP,ZKSCAN3,DVL1,CIC,MAPK7,RECQL5,TET2,ZSWIM8,FASTK,CLK3,SS18,SRRT,LMO4,DCP1B,HDAC7,ILKAP,CDK2,EIF4A2,CARM1,MAPRE3,NAT10,NR2F6,RNF25,TINF2,PIAS3,MMS19,RBM25,HMGB1,BUD23,FUBP1,CIZ1,RHEBL1,FUS,RTEL1,ITGA6,SCAF4,SON,FASTKD3,KAT6A,CAPRIN2,SIRT2,DNAJC17,ZFP950,ZFP524,PAM,ZZZ3,ZMYM5,ZFP526,TRDMT1,ZSCAN22,ELOC,ESCO1,HMG20A,…
GO:BP	macromolecule modification	GO:0043412	0.000007634013778713574	3819	299	80	QTRT1,GRK6,DUSP22,ENGASE,SETDB1,STK16,USP42,NSMF,TRIM11,UBA7,HSF1,FES,NFX1,SYVN1,SETD1A,SRPK1,PXN,TARDBP,MARCHF7,DVL1,METAP1D,CNPPD1,TRMU,MAPK7,PARP2,NEK8,TET2,TYK2,ZSWIM8,FASTK,CLK3,FANCE,HDAC7,ILKAP,CDK2,CARM1,MAPRE3,TAOK2,NAT10,TRMT2A,RNF25,TINF2,PIAS3,HMGB1,BUD23,SSH3,ZFP598,DALRD3,AATK,PRPF4B,HACE1,FANCL,KAT6A,CAPRIN2,SIRT2,FAM161A,PAM,ZZZ3,TULP4,TRDMT1,KSR1,ELOC,ESCO1,HMG20A,MICAL1,GM49339,…
GO:BP	cellular macromolecule metabolic process	GO:0044260	0.000025610680836851703	3162	299	69	GTPBP2,ENGASE,SETDB1,USP42,XAB2,UBA7,HSF1,INPP5E,MPV17L2,MRPS17,ZFP445,SYVN1,SETD1A,SSBP1,GUF1,TARDBP,SAMHD1,DVL1,XNDC1,PARP2,RECQL5,TET2,ZSWIM8,FASTK,PPP1R3F,LARP1B,FANCE,DCP1B,ILKAP,CDK2,EIF4A2,CARM1,NAT10,TRMT2A,TINF2,LSM7,RPL13A,MMS19,HMGB1,BUD23,CIZ1,MUS81,ZFP598,FUS,DALRD3,RTEL1,NSFL1C,FASTKD3,HACE1,FANCL,CAPRIN2,SIRT2,TRDMT1,ELOC,ESCO1,MRPL32,PCDH12,PMS2,POT1B,KANSL2,ARAF,KCTD17,ALKBH2,TRA…
GO:BP	organonitrogen compound metabolic process	GO:1901564	0.00011671873798358135	6554	299	113	GTPBP2,GRK6,DUSP22,ISCA2,ENGASE,SETDB1,STK16,USP42,NSMF,TRIM11,UBA7,HSF1,ATP6V1B1,INPP5E,MPV17L2,FES,MRPS17,NFX1,SYVN1,SETD1A,SRPK1,PXN,GUF1,TARDBP,KEG1,MARCHF7,SAMHD1,DVL1,METAP1D,CNPPD1,MAPK7,PARP2,NEK8,TET2,TYK2,ZSWIM8,FASTK,CLK3,LARP1B,FANCE,ATP5H,DCP1B,HDAC7,ILKAP,CDK2,EIF4A2,CARM1,MAPRE3,TAOK2,NAT10,TRMT2A,THNSL2,SEC11C,RNF25,TINF2,DENND3,RPL13A,PIAS3,MMS19,HMGB1,PPOX,BUD23,SSH3,GBA2,NUDT13…
GO:BP	regulation of primary metabolic process	GO:0080090	0.00011840879122730989	6007	299	106	HIC2,DUSP22,SETDB1,STK16,ZFP523,NSMF,TRIM11,HSF1,INPP5E,MPV17L2,NFX1,ZFP445,SP110,SRPK1,PXN,SSBP1,GUF1,TARDBP,ZKSCAN3,MARCHF7,DVL1,CNPPD1,CIC,MAPK7,RECQL5,TET2,ZSWIM8,FASTK,PPP1R3F,CLK3,LARP1B,SS18,SRRT,LMO4,DCP1B,HDAC7,ILKAP,CDK2,EIF4A2,CARM1,MAPRE3,NAT10,NR2F6,RNF25,TINF2,RPL13A,PIAS3,MMS19,RBM25,HMGB1,BUD23,FUBP1,CIZ1,RHEBL1,ZFP598,FUS,RTEL1,ITGA6,SCAF4,SON,FASTKD3,HACE1,KAT6A,CAPRIN2,SIRT2,DN…
GO:BP	regulation of nitrogen compound metabolic process	GO:0051171	0.00019259020183562422	5829	299	103	HIC2,DUSP22,SETDB1,STK16,ZFP523,NSMF,TRIM11,HSF1,INPP5E,MPV17L2,NFX1,ZFP445,SP110,SRPK1,PXN,SSBP1,GUF1,TARDBP,ZKSCAN3,MARCHF7,DVL1,CNPPD1,CIC,MAPK7,RECQL5,TET2,ZSWIM8,FASTK,CLK3,LARP1B,SS18,SRRT,LMO4,DCP1B,HDAC7,ILKAP,CDK2,EIF4A2,CARM1,MAPRE3,NAT10,NR2F6,RNF25,TINF2,RPL13A,PIAS3,MMS19,RBM25,HMGB1,BUD23,FUBP1,CIZ1,RHEBL1,ZFP598,FUS,RTEL1,ITGA6,SCAF4,SON,FASTKD3,HACE1,KAT6A,CAPRIN2,SIRT2,DNAJC17,ZF…
GO:BP	regulation of macromolecule metabolic process	GO:0060255	0.00020972473837990371	6862	299	116	GTPBP2,HIC2,DUSP22,SETDB1,STK16,ZFP523,NSMF,TRIM11,HSF1,ATP6V1B1,INPP5E,MPV17L2,NFX1,ZFP445,SETD1A,SP110,SRPK1,PXN,SSBP1,GUF1,TARDBP,ZKSCAN3,MARCHF7,DVL1,CNPPD1,CIC,MAPK7,RECQL5,TET2,TYK2,ZSWIM8,FASTK,PPP1R3F,CLK3,LARP1B,SS18,SRRT,LMO4,DCP1B,HDAC7,ILKAP,CDK2,EIF4A2,CARM1,MAPRE3,NAT10,NR2F6,RNF25,TINF2,LSM7,RPL13A,FAM71E1,PIAS3,CUEDC2,MMS19,RBM25,HMGB1,BUD23,FUBP1,CIZ1,RHEBL1,ZFP598,FUS,STX4A,RTEL…
GO:BP	regulation of cellular metabolic process	GO:0031323	0.0002374031943229306	5698	299	101	HIC2,DUSP22,SETDB1,STK16,ZFP523,NSMF,TRIM11,HSF1,INPP5E,MPV17L2,NFX1,ZFP445,SP110,SRPK1,PXN,SSBP1,GUF1,TARDBP,ZKSCAN3,DVL1,CNPPD1,CIC,MAPK7,RECQL5,TET2,ZSWIM8,FASTK,PPP1R3F,CLK3,LARP1B,SS18,SRRT,LMO4,DCP1B,HDAC7,ILKAP,CDK2,EIF4A2,CARM1,MAPRE3,NAT10,NR2F6,RNF25,TINF2,RPL13A,PIAS3,MMS19,RBM25,HMGB1,BUD23,FUBP1,CIZ1,RHEBL1,ZFP598,FUS,RTEL1,ITGA6,SCAF4,SON,FASTKD3,KAT6A,CAPRIN2,SIRT2,DNAJC17,ZFP950,Z…
GO:BP	protein modification process	GO:0036211	0.0002453988021186776	3629	299	73	GRK6,DUSP22,ENGASE,SETDB1,STK16,USP42,NSMF,TRIM11,UBA7,HSF1,FES,NFX1,SYVN1,SETD1A,SRPK1,PXN,TARDBP,MARCHF7,DVL1,METAP1D,CNPPD1,MAPK7,PARP2,NEK8,TET2,TYK2,ZSWIM8,FASTK,CLK3,FANCE,HDAC7,ILKAP,CDK2,CARM1,MAPRE3,TAOK2,NAT10,RNF25,TINF2,PIAS3,HMGB1,SSH3,ZFP598,AATK,PRPF4B,HACE1,FANCL,KAT6A,CAPRIN2,SIRT2,FAM161A,PAM,ZZZ3,TULP4,KSR1,ELOC,ESCO1,HMG20A,MICAL1,GM49339,KANSL2,ARAF,BIRC6,NAA60,TRAF2,SCYL3,UB…
GO:BP	cellular metabolic process	GO:0044237	0.0006161764964415124	12507	299	180	GTPBP2,QTRT1,GRK6,THOC6,HIC2,DUSP22,ISCA2,ENGASE,SETDB1,STK16,USP42,XAB2,ZFP523,NSMF,TRIM11,UBA7,HSF1,ATP6V1B1,INPP5E,MPV17L2,FES,MRPS17,NFX1,ZFP445,SYVN1,SETD1A,SP110,SRPK1,PXN,SSBP1,GUF1,PPAN,SNHG16,TARDBP,ZKSCAN3,KEG1,SAMHD1,DVL1,XNDC1,CNPPD1,CIC,TRMU,MAPK7,PARP2,ARVCF,NEK8,RECQL5,TET2,TYK2,ZSWIM8,FASTK,PPP1R3F,CLK3,LARP1B,FANCE,ATP5H,SS18,SRRT,PLPP5,LMO4,DCP1B,HDAC7,ILKAP,RAB24,CDK2,EIF4A2,CA…
GO:BP	primary metabolic process	GO:0044238	0.0007221782394898181	13177	299	187	GTPBP2,QTRT1,GRK6,THOC6,HIC2,DUSP22,ISCA2,ENGASE,SETDB1,STK16,USP42,XAB2,ZFP523,NSMF,TRIM11,UBA7,HSF1,ATP6V1B1,INPP5E,MPV17L2,FES,MRPS17,NFX1,ZFP445,SYVN1,SETD1A,SP110,SRPK1,PXN,SSBP1,GUF1,PPAN,SNHG16,TARDBP,ZKSCAN3,KEG1,MARCHF7,SAMHD1,DVL1,XNDC1,METAP1D,CNPPD1,CIC,TRMU,MAPK7,PARP2,ARVCF,NEK8,RECQL5,TET2,TYK2,SLC2A8,ZSWIM8,FASTK,PPP1R3F,CLK3,LARP1B,FANCE,ATP5H,SS18,SRRT,PLPP5,LMO4,DCP1B,HDAC7,ILK…
GO:BP	metabolic process	GO:0008152	0.0007961936687621133	14703	299	203	GTPBP2,QTRT1,GRK6,THOC6,HIC2,DUSP22,ISCA2,ENGASE,SETDB1,STK16,USP42,XAB2,ZFP523,NSMF,TRIM11,UBA7,HSF1,ATP6V1B1,INPP5E,MPV17L2,FES,MRPS17,NFX1,ZFP445,SYVN1,SETD1A,SP110,SRPK1,PXN,SSBP1,GUF1,PPAN,SNHG16,TARDBP,ZKSCAN3,KEG1,MARCHF7,SAMHD1,DVL1,XNDC1,METAP1D,CNPPD1,CIC,TRMU,MAPK7,PARP2,ARVCF,NEK8,RECQL5,TET2,TYK2,SLC2A8,ZSWIM8,FASTK,PPP1R3F,CLK3,LARP1B,FANCE,ATP5H,SS18,SRRT,PLPP5,LMO4,DCP1B,HDAC7,ILK…
GO:BP	regulation of RNA metabolic process	GO:0051252	0.0008217167228687489	3814	299	74	HIC2,DUSP22,SETDB1,STK16,ZFP523,TRIM11,HSF1,NFX1,ZFP445,SP110,SRPK1,PXN,TARDBP,ZKSCAN3,DVL1,CIC,MAPK7,RECQL5,TET2,ZSWIM8,FASTK,CLK3,SS18,SRRT,LMO4,DCP1B,HDAC7,CDK2,EIF4A2,CARM1,MAPRE3,NR2F6,RNF25,PIAS3,MMS19,RBM25,HMGB1,BUD23,FUBP1,RHEBL1,FUS,ITGA6,SCAF4,SON,FASTKD3,KAT6A,CAPRIN2,SIRT2,DNAJC17,ZFP950,ZFP524,PAM,ZZZ3,ZMYM5,ZFP526,TRDMT1,ZSCAN22,ELOC,HMG20A,GM49339,ZFP251,KANSL2,ZFP58,ZFP874A,BCL2L…
GO:BP	regulation of macromolecule biosynthetic process	GO:0010556	0.0009512973043509274	3973	299	76	HIC2,DUSP22,SETDB1,STK16,ZFP523,TRIM11,HSF1,INPP5E,MPV17L2,NFX1,ZFP445,SP110,PXN,GUF1,TARDBP,ZKSCAN3,DVL1,CIC,MAPK7,RECQL5,TET2,PPP1R3F,LARP1B,SS18,SRRT,LMO4,DCP1B,HDAC7,CDK2,EIF4A2,CARM1,MAPRE3,NAT10,NR2F6,RNF25,TINF2,RPL13A,PIAS3,MMS19,HMGB1,FUBP1,RHEBL1,ZFP598,FUS,ITGA6,SCAF4,FASTKD3,KAT6A,CAPRIN2,SIRT2,DNAJC17,ZFP950,ZFP524,PAM,ZZZ3,ZMYM5,ZFP526,ZSCAN22,ELOC,HMG20A,GM49339,POT1B,ZFP251,KANSL2…
GO:BP	protein metabolic process	GO:0019538	0.0010090992989453542	5555	299	97	GTPBP2,GRK6,DUSP22,ISCA2,ENGASE,SETDB1,STK16,USP42,NSMF,TRIM11,UBA7,HSF1,INPP5E,MPV17L2,FES,MRPS17,NFX1,SYVN1,SETD1A,SRPK1,PXN,GUF1,TARDBP,MARCHF7,DVL1,METAP1D,CNPPD1,MAPK7,PARP2,NEK8,TET2,TYK2,ZSWIM8,FASTK,CLK3,LARP1B,FANCE,DCP1B,HDAC7,ILKAP,CDK2,EIF4A2,CARM1,MAPRE3,TAOK2,NAT10,SEC11C,RNF25,TINF2,DENND3,RPL13A,PIAS3,MMS19,HMGB1,SSH3,ZFP598,DALRD3,AATK,NSFL1C,FASTKD3,PRPF4B,HACE1,FANCL,AMZ2,KAT6A…
GO:BP	regulation of metabolic process	GO:0019222	0.0016609936143435547	7368	299	119	GTPBP2,HIC2,DUSP22,SETDB1,STK16,ZFP523,NSMF,TRIM11,HSF1,ATP6V1B1,INPP5E,MPV17L2,NFX1,ZFP445,SETD1A,SP110,SRPK1,PXN,SSBP1,GUF1,TARDBP,ZKSCAN3,MARCHF7,DVL1,CNPPD1,CIC,MAPK7,RECQL5,TET2,TYK2,ZSWIM8,FASTK,PPP1R3F,CLK3,LARP1B,SS18,SRRT,LMO4,DCP1B,HDAC7,ILKAP,CDK2,EIF4A2,CARM1,MAPRE3,NAT10,NR2F6,RNF25,TINF2,LSM7,RPL13A,FAM71E1,PIAS3,CUEDC2,MMS19,RBM25,HMGB1,BUD23,FUBP1,CIZ1,RHEBL1,ZFP598,FUS,STX4A,RTEL…
GO:BP	cellular nitrogen compound biosynthetic process	GO:0044271	0.0018700396908643082	4861	299	87	GTPBP2,HIC2,DUSP22,SETDB1,STK16,XAB2,ZFP523,TRIM11,HSF1,INPP5E,MPV17L2,MRPS17,NFX1,ZFP445,SP110,PXN,GUF1,TARDBP,ZKSCAN3,DVL1,CIC,MAPK7,RECQL5,TET2,LARP1B,ATP5H,SS18,SRRT,LMO4,DCP1B,HDAC7,CDK2,EIF4A2,CARM1,MAPRE3,NAT10,NR2F6,RNF25,TINF2,RPL13A,PIAS3,SNAPC4,MMS19,HMGB1,PPOX,FUBP1,RHEBL1,ZFP598,FUS,DALRD3,GUK1,ITGA6,SCAF4,CERS4,FASTKD3,KAT6A,CAPRIN2,SIRT2,DNAJC17,ZFP950,ZFP524,PAM,ZZZ3,ZMYM5,ZFP526,…
GO:BP	regulation of cellular biosynthetic process	GO:0031326	0.002803945581498055	4158	299	77	HIC2,DUSP22,SETDB1,STK16,ZFP523,TRIM11,HSF1,INPP5E,MPV17L2,NFX1,ZFP445,SP110,PXN,GUF1,TARDBP,ZKSCAN3,DVL1,CIC,MAPK7,RECQL5,TET2,PPP1R3F,LARP1B,SS18,SRRT,LMO4,DCP1B,HDAC7,CDK2,EIF4A2,CARM1,MAPRE3,NAT10,NR2F6,RNF25,TINF2,RPL13A,PIAS3,MMS19,HMGB1,FUBP1,RHEBL1,ZFP598,FUS,ITGA6,SCAF4,FASTKD3,KAT6A,CAPRIN2,SIRT2,DNAJC17,ZFP950,ZFP524,PAM,ZZZ3,ZMYM5,ZFP526,MPV17L,ZSCAN22,ELOC,HMG20A,GM49339,POT1B,ZFP251…
GO:BP	organic substance metabolic process	GO:0071704	0.004160507882992532	14300	299	196	GTPBP2,QTRT1,GRK6,THOC6,HIC2,DUSP22,ISCA2,ENGASE,SETDB1,STK16,USP42,XAB2,ZFP523,NSMF,TRIM11,UBA7,HSF1,ATP6V1B1,INPP5E,MPV17L2,FES,MRPS17,NFX1,ZFP445,SYVN1,SETD1A,SP110,SRPK1,PXN,SSBP1,GUF1,PPAN,SNHG16,TARDBP,ZKSCAN3,KEG1,MARCHF7,SAMHD1,DVL1,XNDC1,METAP1D,CNPPD1,CIC,TRMU,MAPK7,PARP2,ARVCF,NEK8,RECQL5,TET2,TYK2,SLC2A8,ZSWIM8,FASTK,PPP1R3F,CLK3,LARP1B,FANCE,ATP5H,SS18,SRRT,PLPP5,LMO4,DCP1B,HDAC7,ILK…
GO:BP	regulation of biosynthetic process	GO:0009889	0.006210306281293366	4245	299	77	HIC2,DUSP22,SETDB1,STK16,ZFP523,TRIM11,HSF1,INPP5E,MPV17L2,NFX1,ZFP445,SP110,PXN,GUF1,TARDBP,ZKSCAN3,DVL1,CIC,MAPK7,RECQL5,TET2,PPP1R3F,LARP1B,SS18,SRRT,LMO4,DCP1B,HDAC7,CDK2,EIF4A2,CARM1,MAPRE3,NAT10,NR2F6,RNF25,TINF2,RPL13A,PIAS3,MMS19,HMGB1,FUBP1,RHEBL1,ZFP598,FUS,ITGA6,SCAF4,FASTKD3,KAT6A,CAPRIN2,SIRT2,DNAJC17,ZFP950,ZFP524,PAM,ZZZ3,ZMYM5,ZFP526,MPV17L,ZSCAN22,ELOC,HMG20A,GM49339,POT1B,ZFP251…
GO:BP	DNA repair	GO:0006281	0.007827972596972224	557	299	20	XAB2,HSF1,SAMHD1,XNDC1,PARP2,RECQL5,FANCE,CDK2,MMS19,HMGB1,MUS81,FUS,RTEL1,FANCL,PMS2,POT1B,ALKBH2,DNA2,HELQ,UBR5
GO:BP	macromolecule biosynthetic process	GO:0009059	0.010575195002094001	4836	299	84	GTPBP2,HIC2,DUSP22,SETDB1,STK16,XAB2,ZFP523,TRIM11,HSF1,INPP5E,MPV17L2,MRPS17,NFX1,ZFP445,SP110,PXN,GUF1,TARDBP,ZKSCAN3,DVL1,CIC,MAPK7,RECQL5,TET2,PPP1R3F,LARP1B,SS18,SRRT,LMO4,DCP1B,HDAC7,CDK2,EIF4A2,CARM1,MAPRE3,NAT10,NR2F6,RNF25,TINF2,RPL13A,PIAS3,SNAPC4,MMS19,HMGB1,FUBP1,RHEBL1,ZFP598,FUS,DALRD3,ITGA6,SCAF4,FASTKD3,KAT6A,CAPRIN2,SIRT2,DNAJC17,ZFP950,ZFP524,PAM,ZZZ3,ZMYM5,ZFP526,ZSCAN22,ELOC,P…
GO:BP	nitrogen compound metabolic process	GO:0006807	0.011676859281326458	12612	299	176	GTPBP2,QTRT1,GRK6,THOC6,HIC2,DUSP22,ISCA2,ENGASE,SETDB1,STK16,USP42,XAB2,ZFP523,NSMF,TRIM11,UBA7,HSF1,ATP6V1B1,INPP5E,MPV17L2,FES,MRPS17,NFX1,ZFP445,SYVN1,SETD1A,SP110,SRPK1,PXN,SSBP1,GUF1,PPAN,SNHG16,TARDBP,ZKSCAN3,KEG1,MARCHF7,SAMHD1,DVL1,XNDC1,METAP1D,CNPPD1,CIC,TRMU,MAPK7,PARP2,ARVCF,NEK8,RECQL5,TET2,TYK2,ZSWIM8,FASTK,CLK3,LARP1B,FANCE,ATP5H,SS18,SRRT,LMO4,DCP1B,HDAC7,ILKAP,CDK2,EIF4A2,CARM1,…
GO:BP	cellular response to DNA damage stimulus	GO:0006974	0.012482279051535726	836	299	25	XAB2,UBA7,HSF1,SETD1A,MARCHF7,SAMHD1,XNDC1,PARP2,RECQL5,FANCE,CDK2,TAOK2,MMS19,HMGB1,MUS81,FUS,RTEL1,FANCL,PMS2,POT1B,ALKBH2,BCL2L12,DNA2,HELQ,UBR5
GO:BP	heterocycle catabolic process	GO:0046700	0.015400929410402452	438	299	17	GTPBP2,HSF1,TARDBP,SAMHD1,TET2,ZSWIM8,FASTK,DCP1B,LSM7,MUS81,NUDT13,FUS,FASTKD3,TRDMT1,TRAF2,DNA2,LSM2
GO:BP	nucleic acid-templated transcription	GO:0097659	0.01749353191735557	3621	299	67	HIC2,DUSP22,SETDB1,STK16,XAB2,ZFP523,TRIM11,HSF1,NFX1,ZFP445,SP110,PXN,ZKSCAN3,DVL1,CIC,MAPK7,RECQL5,TET2,SS18,SRRT,LMO4,HDAC7,CDK2,EIF4A2,CARM1,MAPRE3,NR2F6,RNF25,PIAS3,SNAPC4,MMS19,HMGB1,FUBP1,RHEBL1,FUS,ITGA6,SCAF4,KAT6A,CAPRIN2,SIRT2,DNAJC17,ZFP950,ZFP524,PAM,ZZZ3,ZMYM5,ZFP526,ZSCAN22,ELOC,POLR3C,HMG20A,GM49339,ZFP251,KANSL2,POLR3H,ZFP58,ZFP874A,BCL2L12,TEAD3,TRAF2,PRDM11,MBIP,TLE3,SSBP2,EBF1…
GO:BP	regulation of gene expression	GO:0010468	0.01903276444698721	5453	299	91	GTPBP2,HIC2,DUSP22,SETDB1,STK16,ZFP523,TRIM11,HSF1,ATP6V1B1,INPP5E,MPV17L2,NFX1,ZFP445,SETD1A,SP110,PXN,GUF1,TARDBP,ZKSCAN3,DVL1,CIC,MAPK7,RECQL5,TET2,TYK2,FASTK,CLK3,LARP1B,SS18,SRRT,LMO4,DCP1B,HDAC7,CDK2,CARM1,MAPRE3,NAT10,NR2F6,RNF25,LSM7,RPL13A,FAM71E1,PIAS3,CUEDC2,MMS19,RBM25,HMGB1,BUD23,FUBP1,RHEBL1,ZFP598,FUS,STX4A,ITGA6,SCAF4,SON,FASTKD3,KAT6A,CAPRIN2,SIRT2,DNAJC17,ZFP950,ZFP524,PAM,ZZZ3,…
GO:BP	cellular nitrogen compound catabolic process	GO:0044270	0.019485040006649162	446	299	17	GTPBP2,HSF1,TARDBP,SAMHD1,TET2,ZSWIM8,FASTK,DCP1B,LSM7,MUS81,NUDT13,FUS,FASTKD3,TRDMT1,TRAF2,DNA2,LSM2
GO:BP	DNA metabolic process	GO:0006259	0.01960674958756393	1028	299	28	XAB2,HSF1,ZFP445,SSBP1,SAMHD1,XNDC1,PARP2,RECQL5,TET2,FANCE,ILKAP,CDK2,NAT10,TINF2,MMS19,HMGB1,CIZ1,MUS81,FUS,RTEL1,FANCL,ESCO1,PMS2,POT1B,ALKBH2,DNA2,HELQ,UBR5
GO:BP	RNA biosynthetic process	GO:0032774	0.02024384888854726	3637	299	67	HIC2,DUSP22,SETDB1,STK16,XAB2,ZFP523,TRIM11,HSF1,NFX1,ZFP445,SP110,PXN,ZKSCAN3,DVL1,CIC,MAPK7,RECQL5,TET2,SS18,SRRT,LMO4,HDAC7,CDK2,EIF4A2,CARM1,MAPRE3,NR2F6,RNF25,PIAS3,SNAPC4,MMS19,HMGB1,FUBP1,RHEBL1,FUS,ITGA6,SCAF4,KAT6A,CAPRIN2,SIRT2,DNAJC17,ZFP950,ZFP524,PAM,ZZZ3,ZMYM5,ZFP526,ZSCAN22,ELOC,POLR3C,HMG20A,GM49339,ZFP251,KANSL2,POLR3H,ZFP58,ZFP874A,BCL2L12,TEAD3,TRAF2,PRDM11,MBIP,TLE3,SSBP2,EBF1…
GO:BP	regulation of biological process	GO:0050789	0.023591625309143122	13379	299	183	GTPBP2,GRK6,THOC6,HIC2,DUSP22,ZFP207,PICK1,LTBP3,SETDB1,STK16,USP42,XAB2,ZFP523,NSMF,TRIM11,HSF1,ATP6V1B1,INPP5E,MPV17L2,CNTRL,RGL2,ARHGAP9,FES,NFX1,ZFP445,SYVN1,SETD1A,SP110,SRPK1,EVI5L,PXN,SSBP1,GUF1,PPAN,TARDBP,ZKSCAN3,MARCHF7,SAMHD1,DVL1,CNPPD1,CIC,MAPK7,PARP2,ARHGEF1,NEK8,RECQL5,TET2,TYK2,SLC2A8,ZSWIM8,FASTK,PPP1R3F,KANK3,CLK3,LARP1B,GRIPAP1,SS18,SRRT,LMO4,CAMSAP3,DCP1B,HDAC7,ILKAP,CDK2,EIF4…
GO:BP	nucleobase-containing compound catabolic process	GO:0034655	0.024382612496782488	407	299	16	GTPBP2,HSF1,TARDBP,SAMHD1,ZSWIM8,FASTK,DCP1B,LSM7,MUS81,NUDT13,FUS,FASTKD3,TRDMT1,TRAF2,DNA2,LSM2
GO:BP	heterocycle biosynthetic process	GO:0018130	0.02542653671113471	4108	299	73	HIC2,DUSP22,SETDB1,STK16,XAB2,ZFP523,TRIM11,HSF1,NFX1,ZFP445,SP110,PXN,ZKSCAN3,DVL1,CIC,MAPK7,RECQL5,TET2,ATP5H,SS18,SRRT,LMO4,HDAC7,CDK2,EIF4A2,CARM1,MAPRE3,NAT10,NR2F6,RNF25,TINF2,PIAS3,SNAPC4,MMS19,HMGB1,PPOX,FUBP1,RHEBL1,FUS,GUK1,ITGA6,SCAF4,KAT6A,CAPRIN2,SIRT2,DNAJC17,ZFP950,ZFP524,PAM,ZZZ3,ZMYM5,ZFP526,ZSCAN22,ELOC,POLR3C,HMG20A,GM49339,POT1B,ZFP251,KANSL2,POLR3H,ZFP58,ZFP874A,BCL2L12,TEAD3…
GO:BP	regulation of cellular component organization	GO:0051128	0.025975618394455998	2453	299	50	DUSP22,ZFP207,NSMF,HSF1,CNTRL,FES,ZFP445,SETD1A,EVI5L,PXN,SSBP1,PPAN,DVL1,PARP2,KANK3,GRIPAP1,LMO4,CAMSAP3,CDK2,CARM1,MAPRE3,TAOK2,NAT10,RABEP2,TINF2,RPL13A,IQSEC1,HMGB1,SSH3,VSTM5,GBA2,RTEL1,ITGA6,SCAF4,ANO6,CAPRIN2,SIRT2,NRP2,PAM,MPV17L,DEF8,PHLDB1,POT1B,TSKU,IL15RA,KCTD17,TRAF2,SEPTIN8,PRDM11,PIP5K1C
GO:BP	nucleobase-containing compound biosynthetic process	GO:0034654	0.026959904179175116	4040	299	72	HIC2,DUSP22,SETDB1,STK16,XAB2,ZFP523,TRIM11,HSF1,NFX1,ZFP445,SP110,PXN,ZKSCAN3,DVL1,CIC,MAPK7,RECQL5,TET2,ATP5H,SS18,SRRT,LMO4,HDAC7,CDK2,EIF4A2,CARM1,MAPRE3,NAT10,NR2F6,RNF25,TINF2,PIAS3,SNAPC4,MMS19,HMGB1,FUBP1,RHEBL1,FUS,GUK1,ITGA6,SCAF4,KAT6A,CAPRIN2,SIRT2,DNAJC17,ZFP950,ZFP524,PAM,ZZZ3,ZMYM5,ZFP526,ZSCAN22,ELOC,POLR3C,HMG20A,GM49339,POT1B,ZFP251,KANSL2,POLR3H,ZFP58,ZFP874A,BCL2L12,TEAD3,TRAF…
GO:BP	aromatic compound biosynthetic process	GO:0019438	0.02790069764198328	4119	299	73	HIC2,DUSP22,SETDB1,STK16,XAB2,ZFP523,TRIM11,HSF1,NFX1,ZFP445,SP110,PXN,ZKSCAN3,DVL1,CIC,MAPK7,RECQL5,TET2,ATP5H,SS18,SRRT,LMO4,HDAC7,CDK2,EIF4A2,CARM1,MAPRE3,NAT10,NR2F6,RNF25,TINF2,PIAS3,SNAPC4,MMS19,HMGB1,PPOX,FUBP1,RHEBL1,FUS,GUK1,ITGA6,SCAF4,KAT6A,CAPRIN2,SIRT2,DNAJC17,ZFP950,ZFP524,PAM,ZZZ3,ZMYM5,ZFP526,ZSCAN22,ELOC,POLR3C,HMG20A,GM49339,POT1B,ZFP251,KANSL2,POLR3H,ZFP58,ZFP874A,BCL2L12,TEAD3…
GO:BP	aromatic compound catabolic process	GO:0019439	0.03152967889008017	463	299	17	GTPBP2,HSF1,TARDBP,SAMHD1,TET2,ZSWIM8,FASTK,DCP1B,LSM7,MUS81,NUDT13,FUS,FASTKD3,TRDMT1,TRAF2,DNA2,LSM2
GO:BP	DNA-templated transcription	GO:0006351	0.03360183791651994	3620	299	66	HIC2,DUSP22,SETDB1,STK16,XAB2,ZFP523,TRIM11,HSF1,NFX1,ZFP445,SP110,PXN,ZKSCAN3,DVL1,CIC,MAPK7,RECQL5,TET2,SS18,SRRT,LMO4,HDAC7,CDK2,CARM1,MAPRE3,NR2F6,RNF25,PIAS3,SNAPC4,MMS19,HMGB1,FUBP1,RHEBL1,FUS,ITGA6,SCAF4,KAT6A,CAPRIN2,SIRT2,DNAJC17,ZFP950,ZFP524,PAM,ZZZ3,ZMYM5,ZFP526,ZSCAN22,ELOC,POLR3C,HMG20A,GM49339,ZFP251,KANSL2,POLR3H,ZFP58,ZFP874A,BCL2L12,TEAD3,TRAF2,PRDM11,MBIP,TLE3,SSBP2,EBF1,ILF3,Z…
GO:BP	biological regulation	GO:0065007	0.03373455883447725	14096	299	190	GTPBP2,GRK6,THOC6,HIC2,DUSP22,ZFP207,PICK1,LTBP3,SETDB1,STK16,USP42,XAB2,ZFP523,NSMF,TRIM11,HSF1,ATP6V1B1,INPP5E,MPV17L2,CNTRL,RGL2,ARHGAP9,FES,NFX1,ZFP445,SYVN1,SETD1A,SP110,SRPK1,EVI5L,PXN,SSBP1,GUF1,PPAN,ATP13A1,TARDBP,ZKSCAN3,MARCHF7,SAMHD1,DVL1,XNDC1,CNPPD1,CIC,MAPK7,PARP2,ARHGEF1,NEK8,RECQL5,TET2,TYK2,SLC2A8,ZSWIM8,FASTK,PPP1R3F,KANK3,CLK3,LARP1B,GRIPAP1,SS18,SRRT,LMO4,CAMSAP3,DCP1B,HDAC7,I…
GO:CC	intracellular anatomical structure	GO:0005622	1.3385472997774913e-15	17400	300	259	QTRT1,GRK6,THOC6,HIC2,DUSP22,ISCA2,ZFP207,PICK1,COPE,LMNB2,ENGASE,SETDB1,STK16,USP42,XAB2,ZFP523,NSMF,TRIM11,UBA7,HSF1,SURF2,ATP6V1B1,INPP5E,MPV17L2,NDUFAF3,CNTRL,TMEM179B,ARHGAP9,FES,MRPS17,NFX1,ZFP445,SYVN1,4933434E20RIK,ARGLU1,SETD1A,SP110,CCDC6,SRPK1,PXN,SSBP1,GUF1,PPAN,MFSD10,ATP13A1,SLC35B3,SNHG16,ZFP511,TARDBP,ZKSCAN3,KEG1,MARCHF7,SAMHD1,EML5,DVL1,XNDC1,METAP1D,CNPPD1,CIC,TRMU,MAPK7,PARP2,…
GO:CC	intracellular organelle	GO:0043229	1.979988710987936e-11	15810	300	236	QTRT1,THOC6,HIC2,DUSP22,ISCA2,ZFP207,PICK1,COPE,LMNB2,SETDB1,STK16,USP42,XAB2,ZFP523,NSMF,TRIM11,UBA7,HSF1,SURF2,ATP6V1B1,INPP5E,MPV17L2,NDUFAF3,CNTRL,TMEM179B,FES,MRPS17,NFX1,ZFP445,SYVN1,4933434E20RIK,ARGLU1,SETD1A,SP110,CCDC6,SRPK1,PXN,SSBP1,GUF1,PPAN,MFSD10,ATP13A1,SLC35B3,SNHG16,ZFP511,TARDBP,ZKSCAN3,KEG1,MARCHF7,SAMHD1,EML5,DVL1,XNDC1,METAP1D,CNPPD1,CIC,TRMU,MAPK7,PARP2,ARVCF,NEK8,RECQL5,TE…
GO:CC	cytoplasm	GO:0005737	5.639349498938634e-11	11483	300	190	QTRT1,GRK6,DUSP22,ISCA2,ZFP207,PICK1,COPE,ENGASE,STK16,USP42,NSMF,TRIM11,UBA7,HSF1,ATP6V1B1,INPP5E,MPV17L2,NDUFAF3,CNTRL,ARHGAP9,FES,MRPS17,NFX1,SYVN1,4933434E20RIK,ARGLU1,CCDC6,SRPK1,PXN,SSBP1,GUF1,MFSD10,ATP13A1,SLC35B3,TARDBP,KEG1,MARCHF7,EML5,DVL1,METAP1D,TRMU,MAPK7,ARHGEF1,ARVCF,NEK8,RECQL5,TYK2,SLC2A8,ZSWIM8,SFXN2,PPP1R3F,KANK3,CLK3,LARP1B,ATP5H,GRIPAP1,SRRT,CAMSAP3,DCP1B,HDAC7,ILKAP,RAB24,…
GO:CC	organelle	GO:0043226	1.5555482823734582e-10	16136	300	237	QTRT1,THOC6,HIC2,DUSP22,ISCA2,ZFP207,PICK1,COPE,LMNB2,SETDB1,STK16,USP42,XAB2,ZFP523,NSMF,TRIM11,UBA7,HSF1,SURF2,ATP6V1B1,INPP5E,MPV17L2,NDUFAF3,CNTRL,TMEM179B,FES,MRPS17,NFX1,ZFP445,SYVN1,4933434E20RIK,ARGLU1,SETD1A,SP110,CCDC6,SRPK1,PXN,SSBP1,GUF1,PPAN,MFSD10,ATP13A1,SLC35B3,SNHG16,ZFP511,TARDBP,ZKSCAN3,KEG1,MARCHF7,SAMHD1,EML5,DVL1,XNDC1,METAP1D,CNPPD1,CIC,TRMU,MAPK7,PARP2,ARVCF,NEK8,RECQL5,TE…
GO:CC	membrane-bounded organelle	GO:0043227	5.174269615260414e-10	14940	300	224	QTRT1,THOC6,HIC2,ISCA2,ZFP207,PICK1,COPE,LMNB2,SETDB1,STK16,USP42,XAB2,ZFP523,NSMF,TRIM11,UBA7,HSF1,SURF2,ATP6V1B1,INPP5E,MPV17L2,NDUFAF3,CNTRL,TMEM179B,FES,MRPS17,NFX1,ZFP445,SYVN1,4933434E20RIK,ARGLU1,SETD1A,SP110,SRPK1,SSBP1,GUF1,PPAN,MFSD10,ATP13A1,SLC35B3,SNHG16,ZFP511,TARDBP,ZKSCAN3,KEG1,MARCHF7,SAMHD1,DVL1,XNDC1,METAP1D,CNPPD1,CIC,TRMU,MAPK7,PARP2,ARVCF,NEK8,RECQL5,TET2,TYK2,SLC2A8,SFXN2,C…
GO:CC	intracellular membrane-bounded organelle	GO:0043231	3.872095998600102e-9	14477	300	217	QTRT1,THOC6,HIC2,ISCA2,ZFP207,PICK1,COPE,LMNB2,SETDB1,STK16,USP42,XAB2,ZFP523,NSMF,TRIM11,UBA7,HSF1,SURF2,ATP6V1B1,INPP5E,MPV17L2,NDUFAF3,TMEM179B,FES,MRPS17,NFX1,ZFP445,SYVN1,4933434E20RIK,ARGLU1,SETD1A,SP110,SRPK1,SSBP1,GUF1,PPAN,MFSD10,ATP13A1,SLC35B3,SNHG16,ZFP511,TARDBP,ZKSCAN3,KEG1,MARCHF7,SAMHD1,DVL1,XNDC1,METAP1D,CNPPD1,CIC,TRMU,MAPK7,PARP2,ARVCF,NEK8,RECQL5,TET2,TYK2,SLC2A8,SFXN2,CLK3,FA…
GO:CC	nucleoplasm	GO:0005654	2.354430546270696e-7	3831	300	83	THOC6,HIC2,ZFP207,COPE,STK16,XAB2,NSMF,TRIM11,HSF1,SURF2,INPP5E,TMEM179B,NFX1,SYVN1,ARGLU1,SETD1A,SP110,SRPK1,TARDBP,SAMHD1,CIC,MAPK7,PARP2,RECQL5,TET2,CLK3,GRIPAP1,SRRT,HIRIP3,CAMSAP3,HDAC7,ILKAP,CDK2,CARM1,TAOK2,TINF2,MAN2C1,CPSF4,PIAS3,CUEDC2,MMS19,RBM25,BUD23,FUBP1,CIZ1,ALKBH6,CLASRP,FUS,LUC7L2,SCAF4,SON,SNRNP48,FASTKD3,PRPF4B,HACE1,FANCL,KAT6A,CAPRIN2,SPATA7,ZZZ3,ZFP638,SRP19,ELOC,POLR3C,GIT…
GO:CC	cellular anatomical entity	GO:0110165	0.000025361185295515554	22747	300	282	QTRT1,GRK6,THOC6,HIC2,DUSP22,ISCA2,ZFP207,PICK1,COPE,LTBP3,LMNB2,ENGASE,SETDB1,STK16,USP42,XAB2,ZFP523,NSMF,TRIM11,UBA7,HSF1,SURF2,ATP6V1B1,INPP5E,MPV17L2,NDUFAF3,CNTRL,TMEM179B,RGL2,ARHGAP9,FES,MRPS17,NFX1,ZFP445,SYVN1,4933434E20RIK,ARGLU1,SETD1A,SP110,CCDC6,SRPK1,PXN,SSBP1,GUF1,PPAN,MFSD10,ATP13A1,SLC35B3,SNHG16,ZFP511,TARDBP,ZKSCAN3,KEG1,MARCHF7,SAMHD1,EML5,DVL1,XNDC1,METAP1D,CNPPD1,CIC,TRMU,M…
GO:CC	cytosol	GO:0005829	0.000222999104883527	4087	300	78	GRK6,DUSP22,PICK1,ENGASE,STK16,USP42,TRIM11,HSF1,ATP6V1B1,CNTRL,FES,NFX1,4933434E20RIK,ARGLU1,CCDC6,SRPK1,PXN,MARCHF7,DVL1,MAPK7,ARHGEF1,RECQL5,TYK2,ZSWIM8,LARP1B,GRIPAP1,DCP1B,HDAC7,ILKAP,RAB24,CDK2,CARM1,TAOK2,PSTPIP1,RABEP2,RNF25,ARFRP1,RPL13A,CUEDC2,MMS19,GBA2,AP4M1,ZFP598,MAT2A,GUK1,NSFL1C,SNRNP48,PATJ,OSBPL6,S100A16,ANO6,KAT6A,CAPRIN2,SIRT2,SPATA7,PAM,NCALD,BAIAP3,KSR1,SRP19,ELOC,SPG11,PHLD…
GO:CC	nucleus	GO:0005634	0.0033076690421915524	10136	300	149	QTRT1,THOC6,HIC2,ZFP207,COPE,LMNB2,SETDB1,STK16,USP42,XAB2,ZFP523,NSMF,TRIM11,UBA7,HSF1,SURF2,INPP5E,NDUFAF3,TMEM179B,NFX1,ZFP445,SYVN1,ARGLU1,SETD1A,SP110,SRPK1,PPAN,MFSD10,SNHG16,ZFP511,TARDBP,ZKSCAN3,MARCHF7,SAMHD1,XNDC1,CNPPD1,CIC,MAPK7,PARP2,ARVCF,NEK8,RECQL5,TET2,TYK2,CLK3,FANCE,GRIPAP1,SS18,SRRT,HIRIP3,LMO4,CAMSAP3,DCP1B,HDAC7,ILKAP,CDK2,CARM1,ZC3H11A,TAOK2,NAT10,NR2F6,RNF25,TINF2,MAN2C1,C…
GO:CC	nuclear lumen	GO:0031981	0.025713831180541696	5814	300	93	THOC6,HIC2,ZFP207,COPE,LMNB2,STK16,XAB2,NSMF,TRIM11,HSF1,SURF2,INPP5E,TMEM179B,NFX1,SYVN1,ARGLU1,SETD1A,SP110,SRPK1,PPAN,SNHG16,TARDBP,SAMHD1,CIC,MAPK7,PARP2,RECQL5,TET2,CLK3,GRIPAP1,SRRT,HIRIP3,CAMSAP3,HDAC7,ILKAP,CDK2,CARM1,TAOK2,NAT10,TINF2,MAN2C1,CPSF4,PIAS3,CUEDC2,IQSEC1,MMS19,RBM25,BUD23,FUBP1,CIZ1,ALKBH6,CLASRP,MUS81,FUS,LUC7L2,SCAF4,SON,SNRNP48,FASTKD3,PRPF4B,HACE1,FANCL,S100A16,KAT6A,CAP…
GO:CC	cytoskeleton	GO:0005856	0.035650321327387054	2332	300	46	DUSP22,ZFP207,PICK1,LMNB2,NSMF,HSF1,INPP5E,CNTRL,FES,CCDC6,PXN,KEG1,EML5,DVL1,NEK8,TYK2,KANK3,CLK3,SS18,CAMSAP3,CDK2,RABL2,MAPRE3,TAOK2,RABEP2,MMS19,SSH3,MKS1,NSFL1C,PATJ,CAPRIN2,SIRT2,SPATA7,CFAP69,FAM161A,ZZZ3,MICAL1,KANSL2,POLR3H,BIRC6,CSPP1,SEPTIN8,MBIP,CEP250,NEURL4,TUBGCP3
GO:CC	intracellular organelle lumen	GO:0070013	0.035932404625964726	6346	300	99	THOC6,HIC2,ZFP207,COPE,LMNB2,STK16,XAB2,NSMF,TRIM11,HSF1,SURF2,INPP5E,MPV17L2,TMEM179B,MRPS17,NFX1,SYVN1,ARGLU1,SETD1A,SP110,SRPK1,SSBP1,GUF1,PPAN,SNHG16,TARDBP,SAMHD1,CIC,MAPK7,PARP2,RECQL5,TET2,CLK3,GRIPAP1,SRRT,HIRIP3,CAMSAP3,HDAC7,ILKAP,CDK2,CARM1,TAOK2,NAT10,TINF2,MAN2C1,CPSF4,PIAS3,CUEDC2,IQSEC1,MMS19,RBM25,BUD23,FUBP1,CIZ1,ALKBH6,CLASRP,MUS81,FUS,LUC7L2,SCAF4,SON,SNRNP48,FASTKD3,PRPF4B,HAC…
GO:CC	organelle lumen	GO:0043233	0.036159669087142916	6347	300	99	THOC6,HIC2,ZFP207,COPE,LMNB2,STK16,XAB2,NSMF,TRIM11,HSF1,SURF2,INPP5E,MPV17L2,TMEM179B,MRPS17,NFX1,SYVN1,ARGLU1,SETD1A,SP110,SRPK1,SSBP1,GUF1,PPAN,SNHG16,TARDBP,SAMHD1,CIC,MAPK7,PARP2,RECQL5,TET2,CLK3,GRIPAP1,SRRT,HIRIP3,CAMSAP3,HDAC7,ILKAP,CDK2,CARM1,TAOK2,NAT10,TINF2,MAN2C1,CPSF4,PIAS3,CUEDC2,IQSEC1,MMS19,RBM25,BUD23,FUBP1,CIZ1,ALKBH6,CLASRP,MUS81,FUS,LUC7L2,SCAF4,SON,SNRNP48,FASTKD3,PRPF4B,HAC…
GO:CC	membrane-enclosed lumen	GO:0031974	0.036159669087142916	6347	300	99	THOC6,HIC2,ZFP207,COPE,LMNB2,STK16,XAB2,NSMF,TRIM11,HSF1,SURF2,INPP5E,MPV17L2,TMEM179B,MRPS17,NFX1,SYVN1,ARGLU1,SETD1A,SP110,SRPK1,SSBP1,GUF1,PPAN,SNHG16,TARDBP,SAMHD1,CIC,MAPK7,PARP2,RECQL5,TET2,CLK3,GRIPAP1,SRRT,HIRIP3,CAMSAP3,HDAC7,ILKAP,CDK2,CARM1,TAOK2,NAT10,TINF2,MAN2C1,CPSF4,PIAS3,CUEDC2,IQSEC1,MMS19,RBM25,BUD23,FUBP1,CIZ1,ALKBH6,CLASRP,MUS81,FUS,LUC7L2,SCAF4,SON,SNRNP48,FASTKD3,PRPF4B,HAC…
GO:CC	microtubule cytoskeleton	GO:0015630	0.03916514506004743	1344	300	31	ZFP207,HSF1,CNTRL,FES,KEG1,EML5,DVL1,NEK8,SS18,CAMSAP3,CDK2,RABL2,MAPRE3,RABEP2,MMS19,MKS1,NSFL1C,PATJ,CAPRIN2,SIRT2,SPATA7,FAM161A,ZZZ3,POLR3H,BIRC6,CSPP1,SEPTIN8,MBIP,CEP250,NEURL4,TUBGCP3
KEGG	Other glycan degradation	KEGG:00511	0.004847553602319856	18	108	4	ENGASE,MAN2C1,GBA2,HEXDC
